# Supplementary material for: Gene Vector Analysis (Geneva): A unified method to detect differentially-regulated gene sets and similar microarray experiments
Source: BMC Bioinformatics. 2008 Aug 22;9:348. doi: 10.1186/1471-2105-9-348 (PMC2543031; doi:10.1186/1471-2105-9-348)
Supplement: Additional file 1 — Enriched gene sets. [file 1471-2105-9-348-S1.txt]

Rank	BucketScoreA	BucketScoreB	p-value	BucketID	BucketName	BucketSourceID	BucketSource
#MuscleMale	MuscleFemale
1	0.030252426	0.007008926	0.001054163	1053066	Sumoylation By RanBP2 Regulates Transcriptional Repression	5	Source5
2	0.023384059	0.016267816	0.001145642	147112	N-Methyltransferase Activity: MF	18	Source18
3	0.047597498	0.011503343	0.00143036	144487	Contractile Fiber Part: CC	18	Source18
4	0.034847644	0.018744137	0.002834097	144516	Costamere: CC	18	Source18
5	0.042770386	0.010127362	0.003694525	144488	Contractile Fiber: CC	18	Source18
6	0.016809611	0.013381588	0.00382923	144722	Deacetylase Activity: MF	18	Source18
7	0.032863469	0.013236239	0.00397937	151012	Z Disc: CC	18	Source18
8	0.038955052	0.016346037	0.004994449	400428	Striated_muscle_contraction	24	Source24
9	0.038023373	0.007150503	0.005698194	147070	Myofibril: CC	18	Source18
10	-0.019128662	-0.0150477	0.005750306	144268	Chemosensory Behavior: BP	18	Source18
11	0.019654415	0.011546804	0.006506403	145014	Embryonic Placenta Development: BP	18	Source18
12	-0.020989763	-0.005125585	0.006635427	143558	Androgen Metabolism: BP	18	Source18
13	0.02373182	0.00386641	0.006656582	149009	Pseudopodium: CC	18	Source18
14	0.022914608	0.002410428	0.006708778	145900	Histone Acetyltransferase Complex: CC	18	Source18
15	0.021786871	0.014050684	0.007077248	149986	S-Adenosylmethionine-Dependent Methyltransferase Activity: MF	18	Source18
16	0.02667215	0.011351509	0.00773487	1053084	The Information-Processing Pathway At The IFN-Beta Enhancer	5	Source5
17	0.015167324	0.013298183	0.009619346	145902	Histone Deacetylase Activity: MF	18	Source18
18	0.032479389	0.00167492	0.010293651	1053058	Small Leucine-Rich Proteoglycan (SLRP) Molecules	5	Source5
19	0.02279515	1.17E-05	0.011200649	148871	Protein Homotetramerization: BP	18	Source18
20	0.030687441	0.004790223	0.011258671	1052922	Hypoxia And P53 In The Cardiovascular System	5	Source5
21	-0.023603085	-0.019386664	0.011569765	100523	NRF-1	10	Source10
22	0.028757727	0.015443208	0.012683541	1052784	ATM Signaling Pathway	5	Source5
23	-0.015123263	-0.003610635	0.012731354	148316	Polysaccharide Catabolism: BP	18	Source18
24	-0.015123263	-0.003610635	0.012731354	144195	Cellular Polysaccharide Catabolism: BP	18	Source18
25	0.020593053	0.000621579	0.014123897	148914	Protein Phosphatase Binding: MF	18	Source18
26	-0.020918626	-0.020135521	0.014215126	983801	glutamine degradation II	44	Source44
27	-0.015321993	-0.007864697	0.014431383	150393	Sulfation: BP	18	Source18
28	-0.015321993	-0.007864697	0.014431383	148833	Protein Amino Acid Sulfation: BP	18	Source18
29	0.021620004	0.007465588	0.015912463	149983	S-Adenosylhomocysteine Metabolism: BP	18	Source18
30	0.021170077	0.003668419	0.01653366	1052893	Erythropoietin Mediated Neuroprotection Through NF-kB	5	Source5
31	0.022080099	0.009795561	0.016803424	1052782	AKT Signaling Pathway	5	Source5
32	0.023272627	0.009217272	0.016942591	1053014	Ras-Independent Pathway In NK Cell-Mediated Cytotoxicity	5	Source5
33	0.018818316	0.000727794	0.017020925	150920	Vesicle Docking: BP	18	Source18
34	0.018818316	0.000727794	0.017020925	150919	Vesicle Docking During Exocytosis: BP	18	Source18
35	-0.041163888	-0.047054058	0.017602302	400385	Glycolysis_and_Gluconeogenesis	24	Source24
36	0.024096297	0.002817434	0.017982863	100849	Transcription_Factors_Expressed_At_High_Level_In_muscle	10	Source10
37	-0.013962841	-0.002753675	0.018145392	145693	Glycogen Catabolism: BP	18	Source18
38	0.021931212	0.003900807	0.018219693	144735	Defense Response To Virus: BP	18	Source18
39	-0.012849617	-0.004406426	0.018296132	143205	AMP-Activated Protein Kinase Activity: MF	18	Source18
40	0.019449523	0.001412964	0.018753979	148907	Protein N-Terminus Binding: MF	18	Source18
41	-0.019050754	-0.012619412	0.01888519	400344	Alanine_and_aspartate_metabolism_KEGG	24	Source24
42	-0.020800283	-0.002971474	0.019667156	149924	Rhythmic Behavior: BP	18	Source18
43	0.021339037	0.001437186	0.019936914	150484	TIP60 Histone Acetyltransferase Complex: CC	18	Source18
44	-0.014163533	-0.003626415	0.020594597	147218	Negative Regulation Of Catabolism: BP	18	Source18
45	-0.021201694	-0.002049335	0.02060555	144358	Circadian Sleep/wake Cycle: BP	18	Source18
46	-0.013160424	-0.004765132	0.020735779	150049	Sensory Cilium Biogenesis: BP	18	Source18
47	-0.017514216	-0.007958275	0.022351755	143556	Androgen Biosynthesis: BP	18	Source18
48	0.025124049	0.01672501	0.022840148	150344	Striated Muscle Development: BP	18	Source18
49	-0.02396405	-0.030235356	0.022934819	983769	aspartate degradation II	44	Source44
50	-0.020922718	-0.005166944	0.023192996	147534	Neuropeptide Hormone Activity: MF	18	Source18
51	0.017504116	0.004645414	0.02340068	147361	Negative Regulation Of NF-kappaB Import Into Nucleus: BP	18	Source18
52	0.021425027	0.00427603	0.023604525	145718	Glycosaminoglycan Catabolism: BP	18	Source18
53	0.021425027	0.00427603	0.023604525	143529	Aminoglycan Catabolism: BP	18	Source18
54	-0.022968354	-0.008334853	0.023863858	150156	Small GTPase Regulator Activity: MF	18	Source18
55	0.02033426	0.011534547	0.023907227	1053079	Telomeres, Telomerase, Cellular Aging, And Immortality	5	Source5
56	-0.014234113	-0.001415273	0.023908448	150217	Somatostatin Receptor Activity: MF	18	Source18
57	-0.02095083	-0.025772197	0.024013619	150645	Transferase Activity, Transferring Nitrogenous Groups: MF	18	Source18
58	0.02655002	0.002051622	0.024578947	1052992	PDGF Signaling Pathway	5	Source5
59	-0.020965003	-0.002889871	0.024900317	144355	Circadian Rhythm: BP	18	Source18
60	0.013196402	0.004251933	0.024935417	143160	5'-Nucleotidase Activity: MF	18	Source18
61	0.015536201	0.011346881	0.02499085	147152	NF-kappaB Import Into Nucleus: BP	18	Source18
62	-0.020370643	-0.00196898	0.025824278	150149	Sleep: BP	18	Source18
63	-0.020370643	-0.00196898	0.025824278	144354	Circadian Behavior: BP	18	Source18
64	-0.018057035	-0.000557171	0.026215368	146441	L-Phenylalanine Metabolism: BP	18	Source18
65	0.016028545	0.003856397	0.026852074	148109	Phosphatase Binding: MF	18	Source18
66	0.018807941	0.002704627	0.027039977	148196	Phospholipid Transport: BP	18	Source18
67	0.012819029	0.015175254	0.027148843	148189	Phospholipid Catabolism: BP	18	Source18
68	-0.040305932	-0.089548889	0.02737153	400395	Krebs-TCA_Cycle	24	Source24
69	0.017407494	0.003940102	0.027665065	144607	Cytoplasmic Sequestering Of NF-kappaB: BP	18	Source18
70	0.018543482	0.006064232	0.02794532	149845	Response To Metal Ion: BP	18	Source18
71	-0.019695643	-0.004706893	0.027971776	149226	Ras Guanyl-Nucleotide Exchange Factor Activity: MF	18	Source18
72	0.017324396	0.009579944	0.028901811	147759	O-Methyltransferase Activity: MF	18	Source18
73	-0.01855119	-0.03623513	0.029229138	147921	Oxidoreductase Activity, Acting On The Aldehyde Or Oxo Group Of Donors, Disulfide As Acceptor: MF	18	Source18
74	0.021036123	0.010299463	0.029274889	147447	Negative Regulation Of Transcription From RNA Polymerase II Promoter: BP	18	Source18
75	-0.028511229	-0.064439569	0.029554457	144201	Cellular Respiration: BP	18	Source18
76	-0.024888702	-0.060996874	0.03033637	983862	pyruvate dehydrogenase complex	44	Source44
77	-0.016114295	-0.003551928	0.030650857	149211	Rac Guanyl-Nucleotide Exchange Factor Activity: MF	18	Source18
78	-0.027632887	-0.048136746	0.031727595	983798	glutamate degradation VII	44	Source44
79	0.022390171	0.009610656	0.03265624	100130	CTF	10	Source10
80	0.015132411	0.005779634	0.032805429	147726	Nucleosome Spacing: BP	18	Source18
81	0.02553522	0.014287051	0.033315581	100194	Elk-1	10	Source10
82	0.018079986	0.022829572	0.033754593	148897	Protein Kinase Regulator Activity: MF	18	Source18
83	0.02117674	0.006029361	0.033838722	1052979	Neuropeptides VIP And PACAP Inhibit The Apoptosis Of Activated T Cells	5	Source5
84	0.017170814	0.008398552	0.034183846	149985	S-Adenosylmethionine Metabolism: BP	18	Source18
85	-0.02339352	-0.001791109	0.034543923	145414	G-Protein Signaling, Adenylate Cyclase Inhibiting Pathway: BP	18	Source18
86	-0.012627918	-0.002419497	0.034561776	145561	Glucan Catabolism: BP	18	Source18
87	-0.01941917	-0.018826202	0.034666324	150597	Transaminase Activity: MF	18	Source18
88	0.023884486	0.009537579	0.035204344	147038	Muscle Myosin: CC	18	Source18
89	-0.019991921	-0.006357812	0.035905373	150312	Steroid Hormone Receptor Activity: MF	18	Source18
90	0.029088914	0.01468023	0.036412611	150354	Structural Constituent Of Muscle: MF	18	Source18
91	-0.017089954	-0.003449755	0.037904958	149899	Retinoic Acid Receptor Activity: MF	18	Source18
92	-0.029334958	-0.075432945	0.038013603	143409	Aerobic Respiration: BP	18	Source18
93	0.023483953	0.009377533	0.038201202	147076	Myosin II: CC	18	Source18
94	-0.015469441	-0.009728834	0.038422508	983874	sucrose degradation III	44	Source44
95	0.020753795	0.001095434	0.038436611	1052839	Cell To Cell Adhesion Signaling	5	Source5
96	0.01929146	0.012414883	0.039155949	143991	Calcium-Dependent Protein Binding: MF	18	Source18
97	0.019424341	0.020861313	0.039937888	100030	AP-2alphaA	10	Source10
98	0.013906565	0.011773069	0.039954683	149573	Regulation Of NF-kappaB Import Into Nucleus: BP	18	Source18
99	0.011301488	0.00376355	0.041087914	147728	Nucleotidase Activity: MF	18	Source18
100	-0.0283422	-0.02787963	0.041541485	983793	gluconeogenesis	44	Source44
#MalariaLight	MalariaHeavy
1	0.038169702	0.02906431	7.10E-05	143768	Bacterial Binding: MF	18	Source18
2	0.031347591	0.027603455	9.13E-05	145982	Hydrolase Activity, Acting On Carbon-Nitrogen (but Not Peptide) Bonds, In Linear Amidines: MF	18	Source18
3	-0.023389306	-0.027442067	0.000143821	149628	Regulation Of Protein Binding: BP	18	Source18
4	-0.033713272	-0.016738368	0.000265399	149708	Regulation Of T Cell Receptor Signaling Pathway: BP	18	Source18
5	0.024085533	0.01822999	0.000543931	144023	Carbohydrate Phosphatase Activity: MF	18	Source18
6	0.027273397	0.020977892	0.000572881	146600	Low-Density Lipoprotein Receptor Activity: MF	18	Source18
7	-0.040527035	-0.01795995	0.000728452	150470	T Cell Receptor Signaling Pathway: BP	18	Source18
8	0.033847092	0.022194826	0.000748168	100295	HNF-4alpha2	10	Source10
9	0.022819155	0.016108583	0.001136849	145385	Fructose-2,6-Bisphosphate 2-Phosphatase Activity: MF	18	Source18
10	0.027268231	0.028592779	0.001257494	144444	Collagenase Activity: MF	18	Source18
11	0.031693179	0.019095424	0.001277233	143347	Acute-Phase Response: BP	18	Source18
12	0.059480613	0.048267184	0.001280066	144138	Cell Fraction: CC	18	Source18
13	-0.038359071	-0.023806391	0.001347261	146041	Immune Response-Regulating Signal Transduction: BP	18	Source18
14	-0.038359071	-0.023806391	0.001347261	146040	Immune Response-Regulating Cell Surface Receptor Signaling Pathway: BP	18	Source18
15	-0.038359071	-0.023806391	0.001347261	146039	Immune Response-Activating Signal Transduction: BP	18	Source18
16	-0.038359071	-0.023806391	0.001347261	146038	Immune Response-Activating Cell Surface Receptor Signaling Pathway: BP	18	Source18
17	-0.038359071	-0.023806391	0.001347261	143613	Antigen Receptor-Mediated Signaling Pathway: BP	18	Source18
18	0.025118791	0.019110515	0.00138701	146571	Lipoprotein Receptor Activity: MF	18	Source18
19	0.049605158	0.032831932	0.00140834	143346	Acute Inflammatory Response: BP	18	Source18
20	0.023696472	0.029768248	0.001450236	983762	arginine degradation VI (arginase 2 pathway)	44	Source44
21	0.025957227	0.02668658	0.001464343	150803	UDP-Glucosyltransferase Activity: MF	18	Source18
22	0.03139066	0.023442325	0.001512736	100712	STAT1:STAT3	10	Source10
23	0.03066949	0.023900829	0.001638292	100030	AP-2alphaA	10	Source10
24	0.02660172	0.023905396	0.001996507	149855	Response To Oxygen Radical: BP	18	Source18
25	0.027876835	0.017504206	0.001999151	147052	Myeloid Dendritic Cell Differentiation: BP	18	Source18
26	0.03724424	0.029127669	0.002036127	144730	Defense Response To Bacterium: BP	18	Source18
27	0.058159644	0.049044187	0.002224381	146784	Membrane Fraction: CC	18	Source18
28	-0.032670065	-0.013126404	0.00227742	149287	Regulation Of Antigen Receptor-Mediated Signaling Pathway: BP	18	Source18
29	0.023019276	0.019068126	0.002865116	145484	Galactosyltransferase Activity: MF	18	Source18
30	-0.025395694	-0.013586781	0.003619759	149904	Retinoid X Receptor Binding: MF	18	Source18
31	0.023091315	0.023708151	0.003773137	145594	Glucosyltransferase Activity: MF	18	Source18
32	0.030027204	0.025208504	0.00379497	146338	Iron Ion Homeostasis: BP	18	Source18
33	0.028078876	0.028415996	0.003837783	100226	Fli-1	10	Source10
34	0.020666404	0.020912226	0.004357093	146697	Maintenance Of Protein Localization: BP	18	Source18
35	0.022318869	0.023090096	0.004434989	1052907	Gamma-Aminobutyric Acid Receptor Life Cycle	5	Source5
36	-0.04066261	-0.043901879	0.004674729	1053082	The Co-Stimulatory Signal During T-Cell Activation	5	Source5
37	0.02258939	0.015330092	0.004819979	146646	MAP Kinase Kinase Activity: MF	18	Source18
38	0.03027237	0.029913336	0.004858793	146598	Low-Density Lipoprotein Binding: MF	18	Source18
39	0.019660009	0.015269461	0.00530375	144020	Carbohydrate Kinase Activity: MF	18	Source18
40	0.022843024	0.015497339	0.005653518	100534	Nkx2-5	10	Source10
41	0.054912902	0.061307634	0.005668576	145138	Establishment Of Localization: BP	18	Source18
42	-0.023534758	-0.01304462	0.005698851	149900	Retinoic Acid Receptor Binding: MF	18	Source18
43	-0.033226261	-0.036414668	0.005709787	1053045	Role Of Tob In T-Cell Activation	5	Source5
44	0.0179053	0.014441368	0.005711877	143586	Anti-Inflammatory Response: BP	18	Source18
45	0.0318356	0.02920961	0.005729017	144019	Carbohydrate Catabolism: BP	18	Source18
46	0.025593616	0.021385985	0.005734561	100929	USF1	10	Source10
47	0.029509014	0.020583059	0.005749907	150772	Type IIa Hypersensitivity: BP	18	Source18
48	0.029509014	0.020583059	0.005749907	150769	Type II Hypersensitivity: BP	18	Source18
49	0.029509014	0.020583059	0.005749907	149744	Regulation Of Type IIa Hypersensitivity: BP	18	Source18
50	0.029509014	0.020583059	0.005749907	149742	Regulation Of Type II Hypersensitivity: BP	18	Source18
51	0.029509014	0.020583059	0.005749907	149571	Regulation Of Myeloid Leukocyte Mediated Immunity: BP	18	Source18
52	0.029509014	0.020583059	0.005749907	148681	Positive Regulation Of Type IIa Hypersensitivity: BP	18	Source18
53	0.029509014	0.020583059	0.005749907	148679	Positive Regulation Of Type II Hypersensitivity: BP	18	Source18
54	0.029509014	0.020583059	0.005749907	148557	Positive Regulation Of Myeloid Leukocyte Mediated Immunity: BP	18	Source18
55	0.019082929	0.021504458	0.006017948	144609	Cytoplasmic Sequestering Of Transcription Factor: BP	18	Source18
56	-0.02777419	-0.011614789	0.006026301	150843	Ubiquitin-Specific Protease Activity: MF	18	Source18
57	0.025048148	0.037629678	0.006030544	144617	Cytoskeletal Adaptor Activity: MF	18	Source18
58	-0.027645584	-0.010975815	0.006040736	150153	Small Conjugating Protein-Specific Protease Activity: MF	18	Source18
59	0.029184915	0.02272126	0.006067865	145583	Glucose Metabolism: BP	18	Source18
60	0.0396185	0.032188602	0.006349438	100074	C/EBPalpha	10	Source10
61	-0.028257088	-0.025288718	0.006353227	1053038	Role Of MEF2D In T-Cell Apoptosis	5	Source5
62	0.030682054	0.029693685	0.006669809	144182	Cellular Carbohydrate Catabolism: BP	18	Source18
63	0.053469557	0.061812158	0.006722709	146578	Localization: BP	18	Source18
64	0.028062228	0.019437127	0.006726942	100718	STAT5A	10	Source10
65	0.023351452	0.012336818	0.006811547	147899	Oxidoreductase Activity, Acting On NADH Or NADPH, With Oxygen As Acceptor: MF	18	Source18
66	0.019143646	0.017515823	0.006842136	148157	Phosphofructokinase Activity: MF	18	Source18
67	-0.019416494	-0.016389113	0.006950781	150628	Transcription-Coupled Nucleotide-Excision Repair: BP	18	Source18
68	0.031732565	0.023212437	0.006991328	145708	Glycolysis: BP	18	Source18
69	0.02422942	0.014862951	0.007222867	100966	c-Ets-1	10	Source10
70	-0.019813334	-0.019833424	0.007232162	144339	Chromosome, Telomeric Region: CC	18	Source18
71	0.025013016	0.029655313	0.007556232	148573	Positive Regulation Of Nitric Oxide Biosynthesis: BP	18	Source18
72	0.030531742	0.027401889	0.007561899	146566	Lipoprotein Binding: MF	18	Source18
73	-0.034884898	-0.032883767	0.007608599	1052787	Activation Of Csk By cAMP-Dependent Protein Kinase Inhibits Signaling Through The T Cell Receptor	5	Source5
74	-0.023563308	-0.016940905	0.007614385	144679	DNA Methylation: BP	18	Source18
75	-0.023563308	-0.016940905	0.007614385	144646	DNA Alkylation: BP	18	Source18
76	-0.020802828	-0.01250772	0.00772089	147455	Negative Regulation Of Translation: BP	18	Source18
77	-0.029324823	-0.025965996	0.007853829	150469	T Cell Receptor Complex: CC	18	Source18
78	-0.035029553	-0.017648434	0.007932527	146854	Methylation: BP	18	Source18
79	-0.035029553	-0.017648434	0.007932527	143855	Biopolymer Methylation: BP	18	Source18
80	0.018436361	0.020775809	0.007934581	144608	Cytoplasmic Sequestering Of Protein: BP	18	Source18
81	-0.034899875	-0.04033304	0.007938498	1053068	T Cell Receptor And CD3 Complex	5	Source5
82	0.021455254	0.025615134	0.008072089	145122	Erythrocyte Differentiation: BP	18	Source18
83	-0.018686098	-0.015223916	0.00807988	150610	Transcription Factor TFIIH Complex: CC	18	Source18
84	0.035731228	0.024183247	0.008165732	149812	Response To Bacterium: BP	18	Source18
85	0.032196863	0.030283943	0.008190212	150663	Transition Metal Ion Homeostasis: BP	18	Source18
86	-0.036915233	-0.022454401	0.008375892	1053069	T Cell Receptor Signaling Pathway	5	Source5
87	0.029413467	0.020138756	0.00843842	100713	STAT1alpha	10	Source10
88	0.029699877	0.025927093	0.008448119	145870	Hexose Metabolism: BP	18	Source18
89	-0.047366787	-0.047378564	0.008903894	1052953	Lck And Fyn Tyrosine Kinases In Initiation Of TCR Activation	5	Source5
90	0.020471624	0.005984558	0.008977448	145250	F-Actin Capping Protein Complex: CC	18	Source18
91	-0.036659109	-0.030432182	0.009266753	151090	mRNA Splice Site Selection: BP	18	Source18
92	-0.033994727	-0.018596709	0.009591923	147784	One-Carbon Compound Metabolism: BP	18	Source18
93	-0.022049322	-0.010194302	0.009606046	147438	Negative Regulation Of T Cell Receptor Signaling Pathway: BP	18	Source18
94	-0.022049322	-0.010194302	0.009606046	147187	Negative Regulation Of Antigen Receptor-Mediated Signaling Pathway: BP	18	Source18
95	0.024264766	0.016723401	0.009612978	144115	Caveolar Membrane: CC	18	Source18
96	0.033717281	0.033405681	0.009720066	400338	2-Tissues-Muscle_Fat_Bone_and_Connective	24	Source24
97	0.025467108	0.015413419	0.009953362	146323	Inward Rectifier Potassium Channel Activity: MF	18	Source18
98	0.025883892	0.025163124	0.009974939	100594	PPAR-gamma:RXR-alpha	10	Source10
99	0.0347625	0.032519026	0.010074329	100484	NF-IL6-2	10	Source10
100	0.025693467	0.018245078	0.010142671	100663	RBP-Jkappa	10	Source10
#ADModerate	ADSevere
1	-0.034636356	-0.026886382	2.29E-08	145965	Hydrogen-Translocating V-Type ATPase Complex: CC	18	Source18
2	-0.02924474	-0.027078346	1.71E-06	143971	Calcium And Calmodulin-Dependent Protein Kinase Activity: MF	18	Source18
3	-0.029999886	-0.020203301	3.94E-06	146591	Long-Term Memory: BP	18	Source18
4	-0.037379132	-0.043346426	5.87E-06	143238	ATPase Activity, Coupled To Transmembrane Movement Of Ions: MF	18	Source18
5	-0.035484804	-0.049166926	9.13E-06	144108	Cation-Transporting ATPase Activity: MF	18	Source18
6	-0.038340352	-0.042918394	1.30E-05	148742	Primary Active Transporter Activity: MF	18	Source18
7	-0.038340352	-0.042918394	1.30E-05	147957	P-P-Bond-Hydrolysis-Driven Transporter Activity: MF	18	Source18
8	-0.027679414	-0.01369076	1.31E-05	143791	Behavioral Fear Response: BP	18	Source18
9	-0.027679414	-0.01369076	1.31E-05	143790	Behavioral Defense Response: BP	18	Source18
10	-0.032735474	-0.028242501	1.57E-05	145967	Hydrogen-Transporting ATPase Activity, Rotational Mechanism: MF	18	Source18
11	-0.031779808	-0.042468412	3.21E-05	145195	Exocytosis: BP	18	Source18
12	-0.050313409	-0.045529914	3.97E-05	149002	Proton-Transporting Two-Sector ATPase Complex: CC	18	Source18
13	-0.026605885	-0.009803188	3.99E-05	145290	Fear Response: BP	18	Source18
14	-0.04161759	-0.033985864	4.55E-05	147009	Monovalent Inorganic Cation Transporter Activity: MF	18	Source18
15	-0.047593904	-0.04195998	6.39E-05	145958	Hydrogen Ion Transporter Activity: MF	18	Source18
16	-0.030921866	-0.035369973	8.66E-05	1052830	Ca++/ Calmodulin-Dependent Protein Kinase Activation	5	Source5
17	-0.033399819	-0.046161914	9.60E-05	1052982	Nitric Oxide Signaling Pathway	5	Source5
18	-0.026966644	-0.03965087	0.0001053	150435	Synaptic Vesicle Exocytosis: BP	18	Source18
19	-0.0365963	-0.03921935	0.00011698	149698	Regulation Of Synaptic Plasticity: BP	18	Source18
20	0.024055578	0.022153071	0.00013412	149420	Regulation Of Fat Cell Differentiation: BP	18	Source18
21	-0.029891299	-0.031661856	0.000143091	143729	Auxiliary Transport Protein Activity: MF	18	Source18
22	-0.046685195	-0.046669233	0.000146774	143409	Aerobic Respiration: BP	18	Source18
23	-0.018123005	-0.011148489	0.000152194	147291	Negative Regulation Of Heart Contraction: BP	18	Source18
24	-0.024968785	-0.02152462	0.000152656	145963	Hydrogen-Exporting ATPase Activity, Phosphorylative Mechanism: MF	18	Source18
25	-0.034729886	-0.031137168	0.000186315	1052887	Electron Transport Reaction In Mitochondria	5	Source5
26	-0.027559964	-0.033701885	0.000189702	143237	ATPase Activity, Coupled To Transmembrane Movement Of Ions, Phosphorylative Mechanism: MF	18	Source18
27	-0.039671138	-0.05356379	0.000196595	400349	Calcium_regulation_in_cardiac_cells	24	Source24
28	-0.022691286	-0.013417193	0.000209742	1052833	Cardiac Protection Against ROS	5	Source5
29	-0.028612174	-0.01006661	0.000265309	147534	Neuropeptide Hormone Activity: MF	18	Source18
30	-0.020578762	-0.022857561	0.000273817	144006	Calmodulin Regulated Protein Kinase Activity: MF	18	Source18
31	-0.027096963	-0.04753617	0.000300543	150439	Synaptic Vesicle Membrane: CC	18	Source18
32	-0.030966398	-0.053908462	0.000308149	150444	Synaptic Vesicle: CC	18	Source18
33	0.022808191	0.014239003	0.000318516	150336	Stress Fiber Formation: BP	18	Source18
34	-0.027774863	-0.030295662	0.000331552	144250	Channel Regulator Activity: MF	18	Source18
35	-0.022922947	-0.022446189	0.000384064	145527	Generation Of Action Potential: BP	18	Source18
36	-0.025208736	-0.028097912	0.000410343	983801	glutamine degradation II	44	Source44
37	-0.03553173	-0.056811398	0.000414549	150037	Secretory Pathway: BP	18	Source18
38	-0.020219429	-0.014417111	0.000423507	149612	Regulation Of Phosphoinositide 3-Kinase Activity: BP	18	Source18
39	-0.020219429	-0.014417111	0.000423507	148593	Positive Regulation Of Phosphoinositide 3-Kinase Activity: BP	18	Source18
40	-0.026021686	-0.012524667	0.000432781	146670	Macrolide Binding: MF	18	Source18
41	-0.026021686	-0.012524667	0.000432781	145257	FK506 Binding: MF	18	Source18
42	-0.031372326	-0.034799006	0.000446914	150443	Synaptic Vesicle Transport: BP	18	Source18
43	0.02247462	0.016027412	0.000467464	144137	Cell Fate Specification: BP	18	Source18
44	-0.026670927	-0.021096644	0.000511819	146701	Malate Dehydrogenase Activity: MF	18	Source18
45	-0.021953342	-0.015102467	0.000537382	100623	Pax-6	10	Source10
46	-0.020712319	-0.012523053	0.000554042	1053037	Role Of MAL In Rho-Mediated Activation Of SRF	5	Source5
47	-0.031515679	-0.030586786	0.000558235	150123	Signalosome Complex: CC	18	Source18
48	0.023704111	0.010400614	0.000562128	145075	Ensheathment Of Neurons: BP	18	Source18
49	0.023704111	0.010400614	0.000562128	143736	Axon Ensheathment: BP	18	Source18
50	-0.02160021	-0.025029135	0.000564326	148715	Postsynaptic Density: CC	18	Source18
51	0.020617846	0.000261159	0.000594262	148109	Phosphatase Binding: MF	18	Source18
52	-0.034102836	-0.031451778	0.000623224	150727	Tricarboxylic Acid Cycle: BP	18	Source18
53	0.025204239	0.019211154	0.000633502	145463	GTP-Rho Binding: MF	18	Source18
54	0.018446116	0.013821028	0.000635757	145511	Gap-Junction Forming Channel Activity: MF	18	Source18
55	-0.029587462	-0.02806095	0.000659289	983769	aspartate degradation II	44	Source44
56	-0.01593437	-0.009387605	0.000670234	150049	Sensory Cilium Biogenesis: BP	18	Source18
57	-0.026234467	-0.025041885	0.000719439	149584	Regulation Of Neuronal Synaptic Plasticity: BP	18	Source18
58	-0.030807749	-0.026501814	0.000764836	143254	Acetyl-CoA Catabolism: BP	18	Source18
59	0.018202734	0.013185003	0.000776963	144484	Connexon Channel Activity: MF	18	Source18
60	-0.023436121	-0.036690828	0.000793304	144001	Calcium-Transporting ATPase Activity: MF	18	Source18
61	-0.029379797	-0.041117009	0.000819621	150034	Secretion: BP	18	Source18
62	-0.038033233	-0.037226667	0.000834415	1052919	How Does Salmonella Hijack A Cell	5	Source5
63	-0.028479124	-0.026150309	0.000841427	144412	Coenzyme Catabolism: BP	18	Source18
64	-0.019210859	-0.013483812	0.000916255	149994	SAP Kinase Activity: MF	18	Source18
65	0.02622678	0.017331291	0.000943218	400403	Notch_signaling_KEGG	24	Source24
66	0.022180324	0.002337766	0.000954139	146169	Intercellular Junction Assembly: BP	18	Source18
67	0.025263771	0.014320428	0.000966506	148534	Positive Regulation Of MAPK Activity: BP	18	Source18
68	-0.039728346	-0.038646251	0.000968974	148999	Proton-Transporting ATP Synthase Complex: CC	18	Source18
69	-0.039728346	-0.038646251	0.000968974	148994	Proton-Transporting ATP Synthase Complex (sensu Eukaryota): CC	18	Source18
70	-0.039728346	-0.038646251	0.000968974	145964	Hydrogen-Translocating F-Type ATPase Complex: CC	18	Source18
71	-0.021066128	-0.028312893	0.000972504	145622	Glutamate-Gated Ion Channel Activity: MF	18	Source18
72	-0.021077997	-0.014491306	0.001000894	147110	N-Methyl-D-Aspartate Selective Glutamate Receptor Activity: MF	18	Source18
73	-0.025735305	-0.036101326	0.001013843	1053022	Regulation Of PGC-1a	5	Source5
74	0.023129947	0.011257786	0.001018023	143324	Activation Of MAPK Activity: BP	18	Source18
75	0.018530286	0.005594209	0.001056451	148517	Positive Regulation Of JNK Activity: BP	18	Source18
76	0.018530286	0.005594209	0.001056451	143322	Activation Of JNK Activity: BP	18	Source18
77	-0.02247174	-0.0302129	0.001081926	143236	ATPase Activity, Coupled To Movement Of Substances: MF	18	Source18
78	-0.026498261	-0.019071939	0.001127767	144417	Cofactor Catabolism: BP	18	Source18
79	-0.028263301	-0.011693782	0.001132487	146601	Low-Density Lipoprotein Receptor Binding: MF	18	Source18
80	-0.021238458	-0.026394409	0.001134261	145962	Hydrogen Transport: BP	18	Source18
81	0.024441368	0.007073196	0.001159072	144170	Cell-Cell Adherens Junction: CC	18	Source18
82	-0.015515888	-0.007390584	0.001159999	145462	GTP-Dependent Protein Binding: MF	18	Source18
83	-0.031864807	-0.040244733	0.001164911	149585	Regulation Of Neurophysiological Process: BP	18	Source18
84	0.017229457	0.015590354	0.001181173	148139	Phosphatidylinositol-3,4,5-Triphosphate Binding: MF	18	Source18
85	-0.06108371	-0.057944176	0.001184113	400328	1-Tissue-Endocrine_and_CNS	24	Source24
86	0.017641318	0.003234227	0.001202778	145581	Glucose Homeostasis: BP	18	Source18
87	-0.021929235	-0.030831764	0.001203607	145974	Hydrolase Activity, Acting On Acid Anhydrides, Catalyzing Transmembrane Movement Of Substances: MF	18	Source18
88	-0.021929235	-0.030831764	0.001203607	143239	ATPase Activity, Coupled To Transmembrane Movement Of Substances: MF	18	Source18
89	-0.032297128	-0.040936041	0.001223263	149737	Regulation Of Transmission Of Nerve Impulse: BP	18	Source18
90	-0.032297128	-0.040936041	0.001223263	149701	Regulation Of Synaptic Transmission: BP	18	Source18
91	-0.021259996	-0.024267197	0.001245168	148992	Proton Transport: BP	18	Source18
92	-0.024590894	-0.047552467	0.001247376	144399	Coated Vesicle: CC	18	Source18
93	-0.018532349	-0.01713523	0.001284097	145337	Flagellum Biogenesis: BP	18	Source18
94	-0.019613204	-0.023280947	0.001387737	149531	Regulation Of Long-Term Neuronal Synaptic Plasticity: BP	18	Source18
95	0.018131831	0.013962026	0.001393146	148812	Protein Amino Acid Deacetylation: BP	18	Source18
96	-0.018616348	-0.021720522	0.001437411	1052819	Blockade Of Neurotransmitter Relase By Botulinum Toxin	5	Source5
97	0.027387164	0.011292191	0.001482712	145917	Histone Modification: BP	18	Source18
98	0.019707877	0.007250593	0.001503481	150169	Smoothened Signaling Pathway: BP	18	Source18
99	-0.018952342	-0.02923338	0.001503855	1053018	Regulation Of Ck1/cdk5 By Type 1 Glutamate Receptors	5	Source5
100	0.01440194	0.014667347	0.001511254	144485	Connexon Complex: CC	18	Source18
#Glio1962B	Glio1962C
1	-0.03893325	-0.030002591	7.39E-09	143798	Benzodiazepine Receptor Activity: MF	18	Source18
2	-0.071589105	-0.062252516	1.16E-08	149259	Regulated Secretory Pathway: BP	18	Source18
3	-0.071850106	-0.062392954	1.54E-08	147549	Neurotransmitter Secretion: BP	18	Source18
4	-0.055573219	-0.050251775	4.82E-08	148717	Postsynaptic Membrane: CC	18	Source18
5	-0.055109398	-0.048747662	5.36E-08	145435	GABA-A Receptor Activity: MF	18	Source18
6	-0.049708948	-0.04859614	9.73E-08	143729	Auxiliary Transport Protein Activity: MF	18	Source18
7	-0.045547342	-0.038777492	2.19E-07	145195	Exocytosis: BP	18	Source18
8	-0.048161851	-0.04723973	2.98E-07	144250	Channel Regulator Activity: MF	18	Source18
9	-0.058187542	-0.053940213	5.05E-07	145433	GABA Receptor Activity: MF	18	Source18
10	-0.039759228	-0.034933159	1.18E-06	150435	Synaptic Vesicle Exocytosis: BP	18	Source18
11	-0.032800288	-0.027172184	1.27E-06	143971	Calcium And Calmodulin-Dependent Protein Kinase Activity: MF	18	Source18
12	-0.06928503	-0.060635326	1.27E-06	149586	Regulation Of Neurotransmitter Levels: BP	18	Source18
13	-0.060972303	-0.048334556	1.69E-06	400349	Calcium_regulation_in_cardiac_cells	24	Source24
14	-0.049671699	-0.042802308	1.77E-06	150444	Synaptic Vesicle: CC	18	Source18
15	-0.036480381	-0.032519989	3.54E-06	1052907	Gamma-Aminobutyric Acid Receptor Life Cycle	5	Source5
16	-0.050744052	-0.041730911	3.64E-06	150443	Synaptic Vesicle Transport: BP	18	Source18
17	-0.033762333	-0.028577112	5.15E-06	146092	Inhibitory Extracellular Ligand-Gated Ion Channel Activity: MF	18	Source18
18	-0.033387489	-0.027921278	5.21E-06	1052833	Cardiac Protection Against ROS	5	Source5
19	-0.036682822	-0.02979622	5.27E-06	143972	Calcium And Calmodulin-Dependent Protein Kinase Complex: CC	18	Source18
20	-0.048333452	-0.043812044	1.19E-05	145492	Gamma-Aminobutyric Acid Signaling Pathway: BP	18	Source18
21	-0.032643591	-0.032293213	1.23E-05	148723	Potassium Channel Regulator Activity: MF	18	Source18
22	-0.036653936	-0.031034567	1.29E-05	149418	Regulation Of Exocytosis: BP	18	Source18
23	-0.033053654	-0.027738184	1.39E-05	150452	Syntaxin-1 Binding: MF	18	Source18
24	-0.053292991	-0.041819834	1.48E-05	150037	Secretory Pathway: BP	18	Source18
25	-0.043655819	-0.034929164	1.63E-05	144379	Clathrin-Coated Vesicle: CC	18	Source18
26	-0.068715386	-0.066664861	2.30E-05	147528	Neuron Projection: CC	18	Source18
27	-0.045336952	-0.031822983	3.89E-05	150034	Secretion: BP	18	Source18
28	-0.04785911	-0.046033368	3.92E-05	143747	Axon: CC	18	Source18
29	-0.030685067	-0.027801298	3.97E-05	143981	Calcium Ion-Dependent Exocytosis: BP	18	Source18
30	-0.054653615	-0.051697199	4.00E-05	150421	Synapse Part: CC	18	Source18
31	-0.032445425	-0.027813402	4.01E-05	149531	Regulation Of Long-Term Neuronal Synaptic Plasticity: BP	18	Source18
32	-0.040990943	-0.038722458	4.49E-05	1052982	Nitric Oxide Signaling Pathway	5	Source5
33	-0.102242125	-0.095134485	4.49E-05	150429	Synaptic Transmission: BP	18	Source18
34	-0.024229117	-0.022721237	4.82E-05	146328	Ion Channel Inhibitor Activity: MF	18	Source18
35	-0.024229117	-0.022721237	4.82E-05	144248	Channel Inhibitor Activity: MF	18	Source18
36	-0.045331012	-0.042366775	5.13E-05	149698	Regulation Of Synaptic Plasticity: BP	18	Source18
37	-0.039474673	-0.028801894	5.19E-05	144399	Coated Vesicle: CC	18	Source18
38	-0.035876163	-0.0306861	5.93E-05	147529	Neuron Recognition: BP	18	Source18
39	-0.023577077	-0.020301603	5.93E-05	148117	Phosphate Transporter Activity: MF	18	Source18
40	-0.043196626	-0.039931719	7.09E-05	150973	Voltage-Gated Calcium Channel Complex: CC	18	Source18
41	-0.036459742	-0.029247611	7.65E-05	1052830	Ca++/ Calmodulin-Dependent Protein Kinase Activation	5	Source5
42	-0.097845457	-0.092262666	7.94E-05	150701	Transmission Of Nerve Impulse: BP	18	Source18
43	-0.049370698	-0.048417559	8.01E-05	149585	Regulation Of Neurophysiological Process: BP	18	Source18
44	-0.029322228	-0.024266553	8.53E-05	145290	Fear Response: BP	18	Source18
45	-0.05072389	-0.049634516	8.89E-05	149696	Regulation Of Synapse Structure And Function: BP	18	Source18
46	-0.050011056	-0.049366481	9.03E-05	149737	Regulation Of Transmission Of Nerve Impulse: BP	18	Source18
47	-0.050011056	-0.049366481	9.03E-05	149701	Regulation Of Synaptic Transmission: BP	18	Source18
48	-0.035264863	-0.032254666	9.11E-05	144108	Cation-Transporting ATPase Activity: MF	18	Source18
49	0.077034158	0.074623611	0.000101616	144648	DNA Binding: MF	18	Source18
50	-0.034785314	-0.033459872	0.000123098	150439	Synaptic Vesicle Membrane: CC	18	Source18
51	-0.029589715	-0.025644074	0.000126567	1053018	Regulation Of Ck1/cdk5 By Type 1 Glutamate Receptors	5	Source5
52	-0.032235572	-0.027003515	0.000164046	150004	SNARE Binding: MF	18	Source18
53	-0.034742552	-0.033032404	0.000170202	143238	ATPase Activity, Coupled To Transmembrane Movement Of Ions: MF	18	Source18
54	-0.028333185	-0.021630488	0.00017557	1053053	Signal Dependent Regulation Of Myogenesis By Corepressor MITR	5	Source5
55	-0.037162398	-0.032891177	0.000178534	1053022	Regulation Of PGC-1a	5	Source5
56	-0.041972462	-0.040284781	0.000198879	150972	Voltage-Gated Calcium Channel Activity: MF	18	Source18
57	-0.058933758	-0.045550398	0.000242264	150706	Transport: BP	18	Source18
58	-0.035047786	-0.028612021	0.00025918	100528	NRSF	10	Source10
59	-0.031746419	-0.029423039	0.000309123	143237	ATPase Activity, Coupled To Transmembrane Movement Of Ions, Phosphorylative Mechanism: MF	18	Source18
60	-0.025889207	-0.02079476	0.000315033	143791	Behavioral Fear Response: BP	18	Source18
61	-0.025889207	-0.02079476	0.000315033	143790	Behavioral Defense Response: BP	18	Source18
62	-0.057055716	-0.053476248	0.000337883	150422	Synapse: CC	18	Source18
63	-0.035583183	-0.032620652	0.000347604	148742	Primary Active Transporter Activity: MF	18	Source18
64	-0.035583183	-0.032620652	0.000347604	147957	P-P-Bond-Hydrolysis-Driven Transporter Activity: MF	18	Source18
65	0.025431516	0.023933882	0.000354036	151101	poly(U) Binding: MF	18	Source18
66	-0.036615141	-0.029744281	0.000377356	148209	Phosphoric Ester Hydrolase Activity: MF	18	Source18
67	0.053564141	0.064917911	0.000393839	148403	Positive Regulation Of Cellular Physiological Process: BP	18	Source18
68	0.070841333	0.067277681	0.000423276	149356	Regulation Of Cellular Metabolism: BP	18	Source18
69	-0.023252396	-0.022386697	0.000435934	150981	Voltage-Gated Sodium Channel Complex: CC	18	Source18
70	-0.063247372	-0.055917164	0.00045381	150707	Transporter Activity: MF	18	Source18
71	0.04420835	0.037882921	0.000462897	150604	Transcription Factor Complex: CC	18	Source18
72	-0.036549512	-0.027423928	0.000477842	143979	Calcium Ion Transport: BP	18	Source18
73	-0.062930383	-0.059547833	0.000491077	150975	Voltage-Gated Ion Channel Activity: MF	18	Source18
74	0.065823063	0.062955832	0.000524681	149552	Regulation Of Metabolism: BP	18	Source18
75	0.069132715	0.061801387	0.000603192	150627	Transcription, DNA-Dependent: BP	18	Source18
76	-0.029850964	-0.024023222	0.000636708	144001	Calcium-Transporting ATPase Activity: MF	18	Source18
77	0.064417404	0.057252015	0.000646654	149724	Regulation Of Transcription, DNA-Dependent: BP	18	Source18
78	-0.032655933	-0.033205263	0.000690958	143976	Calcium Channel Regulator Activity: MF	18	Source18
79	0.047346816	0.048590021	0.000696224	148545	Positive Regulation Of Metabolism: BP	18	Source18
80	0.054747222	0.069697143	0.000705708	148404	Positive Regulation Of Cellular Process: BP	18	Source18
81	0.054010425	0.066951819	0.000727379	148596	Positive Regulation Of Physiological Process: BP	18	Source18
82	0.047799942	0.047762174	0.000750164	148402	Positive Regulation Of Cellular Metabolism: BP	18	Source18
83	-0.0386579	-0.028075833	0.000750909	400380	G_Protein_Signaling	24	Source24
84	0.038208788	0.033838735	0.00077864	149180	RNA Polymerase II Transcription Factor Activity: MF	18	Source18
85	-0.022729153	-0.020131177	0.000856711	150094	Serotonin Receptor Signaling Pathway: BP	18	Source18
86	0.066122426	0.058782716	0.000868826	149726	Regulation Of Transcription: BP	18	Source18
87	-0.022840166	-0.017915688	0.00090373	147026	Muscarinic Acetylcholine Receptor Activity: MF	18	Source18
88	-0.023188722	-0.022846119	0.000912474	145798	Guanylate Kinase Activity: MF	18	Source18
89	0.048788002	0.045709154	0.000912612	148577	Positive Regulation Of Nucleobase, Nucleoside, Nucleotide And Nucleic Acid Metabolism: BP	18	Source18
90	-0.023909652	-0.0191471	0.000942299	148884	Protein Kinase Activator Activity: MF	18	Source18
91	0.052492838	0.047661244	0.000951673	149721	Regulation Of Transcription From RNA Polymerase II Promoter: BP	18	Source18
92	0.068174412	0.061085108	0.001045303	150623	Transcription Regulator Activity: MF	18	Source18
93	0.048523145	0.045464281	0.001057104	148667	Positive Regulation Of Transcription: BP	18	Source18
94	0.026563547	0.026959803	0.001061902	151016	Zinc Ion Binding: MF	18	Source18
95	-0.026483468	-0.024384122	0.001072505	147110	N-Methyl-D-Aspartate Selective Glutamate Receptor Activity: MF	18	Source18
96	-0.027145095	-0.016045956	0.001080499	1053064	Stathmin And Breast Cancer Resistance To Antimicrotubule Agents	5	Source5
97	0.069264506	0.062604222	0.001104938	149595	Regulation Of Nucleobase, Nucleoside, Nucleotide And Nucleic Acid Metabolism: BP	18	Source18
98	-0.025640907	-0.021187217	0.001116444	148105	Phorbol Ester Receptor Activity: MF	18	Source18
99	0.069834543	0.062200996	0.001142508	150629	Transcription: BP	18	Source18
100	-0.077915604	-0.071873851	0.001171218	400328	1-Tissue-Endocrine_and_CNS	24	Source24
#Obesity268A	Obesity268B
1	-0.037690882	-0.032874225	5.27E-08	149692	Regulation Of Striated Muscle Contraction: BP	18	Source18
2	-0.073139521	-0.074030642	7.20E-08	400428	Striated_muscle_contraction	24	Source24
3	-0.054323668	-0.051222009	8.60E-08	150346	Striated Muscle Thin Filament: CC	18	Source18
4	-0.057418231	-0.046248171	3.92E-06	150020	Sarcomere: CC	18	Source18
5	-0.044990302	-0.039552752	4.38E-06	150343	Striated Muscle Contraction: BP	18	Source18
6	-0.064028831	-0.053113868	7.36E-06	144487	Contractile Fiber Part: CC	18	Source18
7	-0.063180336	-0.055777962	7.80E-06	144488	Contractile Fiber: CC	18	Source18
8	-0.059710115	-0.053328231	1.00E-05	150354	Structural Constituent Of Muscle: MF	18	Source18
9	-0.030671144	-0.023373615	1.42E-05	150022	Sarcoplasmic Reticulum: CC	18	Source18
10	-0.056285818	-0.048764465	1.85E-05	147070	Myofibril: CC	18	Source18
11	-0.025765843	-0.020865917	2.13E-05	144054	Cardiac Muscle Development: BP	18	Source18
12	-0.043898673	-0.029381923	4.88E-05	151012	Z Disc: CC	18	Source18
13	-0.054974047	-0.048025452	8.84E-05	150668	Translation Elongation Factor Activity: MF	18	Source18
14	-0.025205598	-0.029280129	9.70E-05	150740	Troponin Complex: CC	18	Source18
15	-0.026800801	-0.01822358	0.000217575	150021	Sarcoplasm: CC	18	Source18
16	-0.041468312	-0.04644146	0.000222596	149566	Regulation Of Muscle Contraction: BP	18	Source18
17	-0.029341584	-0.019674594	0.000311105	149009	Pseudopodium: CC	18	Source18
18	-0.038371343	-0.03027495	0.000325518	147038	Muscle Myosin: CC	18	Source18
19	-0.092295269	-0.089437059	0.000372532	150359	Structural Molecule Activity: MF	18	Source18
20	-0.037727764	-0.029766936	0.000394744	147076	Myosin II: CC	18	Source18
21	-0.025225304	-0.019099844	0.000562326	100418	MEF-2A	10	Source10
22	-0.038098979	-0.032747952	0.000612335	150679	Translational Elongation: BP	18	Source18
23	-0.024859787	-0.023798646	0.000678678	150163	Smooth Endoplasmic Reticulum: CC	18	Source18
24	-0.024416689	-0.027116999	0.000685994	150211	Somatic Muscle Development: BP	18	Source18
25	0.021484962	0.009090542	0.000751512	149999	SMAD Binding: MF	18	Source18
26	-0.025590129	-0.018420314	0.000891564	100961	aMEF-2	10	Source10
27	-0.026314615	-0.016102044	0.000934299	1052842	ChREBP Regulation By Carbohydrates And cAMP	5	Source5
28	-0.020103403	-0.010824846	0.001129396	150543	Thiolester Hydrolase Activity: MF	18	Source18
29	-0.029224174	-0.029325061	0.001150266	150738	Tropomyosin Binding: MF	18	Source18
30	-0.024755092	-0.010000445	0.001223796	145072	Energy Reserve Metabolism: BP	18	Source18
31	-0.016283034	-0.015036474	0.001305169	147291	Negative Regulation Of Heart Contraction: BP	18	Source18
32	-0.032005358	-0.024519233	0.001641564	147079	Myosin: CC	18	Source18
33	-0.095142699	-0.092747082	0.001654166	145177	Eukaryotic 48S Initiation Complex: CC	18	Source18
34	-0.095142699	-0.092747082	0.001654166	144632	Cytosolic Small Ribosomal Subunit (sensu Eukaryota): CC	18	Source18
35	-0.148971476	-0.13842507	0.001798401	400420	Ribosomal_Proteins	24	Source24
36	0.018328287	0.014789418	0.00183484	149353	Regulation Of Cell-Matrix Adhesion: BP	18	Source18
37	-0.134942094	-0.127292178	0.002067875	144631	Cytosolic Ribosome (sensu Eukaryota): CC	18	Source18
38	-0.026432841	-0.016200032	0.002086068	1052854	Cystic Fibrosis Transmembrane Conductance Regulator And Beta 2 Adrenergic Receptor Pathway	5	Source5
39	0.019797696	0.013857147	0.00216376	148760	Progesterone Metabolism: BP	18	Source18
40	-0.059991234	-0.034649782	0.002171634	400340	2-Tissues-Muscle_Fat_and_Connective	24	Source24
41	0.020347758	0.007258157	0.002198963	150654	Transforming Growth Factor Beta Receptor Activity, Type I: MF	18	Source18
42	-0.099993096	-0.092104787	0.00235589	144629	Cytosolic Large Ribosomal Subunit (sensu Eukaryota): CC	18	Source18
43	0.019596855	0.013420673	0.002586566	143925	C21-Steroid Hormone Metabolism: BP	18	Source18
44	-0.114931254	-0.108762708	0.00279851	144630	Cytosolic Part: CC	18	Source18
45	0.017996152	0.02204029	0.002911265	143732	Axis Specification: BP	18	Source18
46	-0.023715404	-0.017848164	0.003116831	1053000	Phospholipase C-Epsilon Pathway	5	Source5
47	-0.018624561	-0.009004687	0.00324058	146395	Kinesin Binding: MF	18	Source18
48	-0.130427405	-0.118546596	0.003243237	150357	Structural Constituent Of Ribosome: MF	18	Source18
49	-0.098267731	-0.087965044	0.00326515	146481	Large Ribosomal Subunit: CC	18	Source18
50	-0.014527369	-0.008701917	0.003375968	146918	Mitochondrial Electron Transport, Cytochrome C To Oxygen: BP	18	Source18
51	-0.020929226	-0.015024171	0.003789334	149838	Response To Ionizing Radiation: BP	18	Source18
52	0.020886559	0.018798627	0.003919668	148821	Protein Amino Acid Glycosylation: BP	18	Source18
53	-0.081597728	-0.078870042	0.003930351	150161	Small Ribosomal Subunit: CC	18	Source18
54	-0.027521249	-0.0297703	0.003974702	1052951	Ion Channels And Their Functional Role In Vascular Endothelium	5	Source5
55	0.020821678	0.018740303	0.004005738	143853	Biopolymer Glycosylation: BP	18	Source18
56	-0.019471394	-0.00964768	0.004088082	145434	GABA Receptor Binding: MF	18	Source18
57	-0.026445578	-0.027583907	0.004456775	100130	CTF	10	Source10
58	0.021788598	0.017842601	0.004813943	145711	Glycoprotein Biosynthesis: BP	18	Source18
59	-0.019269133	-0.01112794	0.004836181	150838	Ubiquitin Thiolesterase Activity: MF	18	Source18
60	-0.116956706	-0.106515377	0.004883665	149970	Ribosome: CC	18	Source18
61	0.014858957	0.00132846	0.00525067	146149	Integral To Golgi Membrane: CC	18	Source18
62	-0.019118839	-0.015963193	0.005450571	145331	Filopodium: CC	18	Source18
63	0.014768233	0.009920305	0.005477774	143697	Aspartate Family Amino Acid Biosynthesis: BP	18	Source18
64	0.014458985	0.003736091	0.00553766	146533	Ligase Activity, Forming Phosphoric Ester Bonds: MF	18	Source18
65	-0.062029848	-0.050572235	0.005537701	144627	Cytosol: CC	18	Source18
66	0.021465695	0.019274013	0.005748956	150700	Transmembrane-Ephrin Receptor Activity: MF	18	Source18
67	-0.021910431	-0.016810359	0.006053012	144745	Dendritic Spine: CC	18	Source18
68	-0.042056043	-0.028039881	0.006199159	143298	Actin Cytoskeleton: CC	18	Source18
69	0.019295576	0.023649778	0.006210523	149871	Response To Toxin: BP	18	Source18
70	0.017592949	0.007843768	0.006255929	143341	Activin Receptor Activity: MF	18	Source18
71	-0.019622264	-0.01280051	0.006391351	145344	Focal Adhesion Formation: BP	18	Source18
72	-0.076273959	-0.083954278	0.006462599	145176	Eukaryotic 43S Preinitiation Complex: CC	18	Source18
73	-0.013833789	-0.008154111	0.007019592	144132	Cell Division Site: CC	18	Source18
74	-0.013833789	-0.008154111	0.007019592	144131	Cell Division Site Part: CC	18	Source18
75	-0.02333122	-0.016935294	0.007100535	148890	Protein Kinase C Binding: MF	18	Source18
76	0.020309514	0.023657272	0.007447985	143740	Axon Guidance Receptor Activity: MF	18	Source18
77	-0.021737441	-0.020447743	0.0075869	148887	Protein Kinase Binding: MF	18	Source18
78	-0.035015085	-0.038790359	0.007797495	147033	Muscle Development: BP	18	Source18
79	0.014732805	0.002634497	0.007822301	150358	Structural Constituent Of Tooth Enamel: MF	18	Source18
80	0.014732805	0.002634497	0.007822301	145219	Extracellular Matrix Structural Constituent Conferring Compression Resistance: MF	18	Source18
81	-0.024548008	-0.020253005	0.008051999	150827	Ubiquinol-Cytochrome-C Reductase Activity: MF	18	Source18
82	-0.024548008	-0.020253005	0.008051999	147890	Oxidoreductase Activity, Acting On Diphenols And Related Substances As Donors: MF	18	Source18
83	-0.024548008	-0.020253005	0.008051999	147889	Oxidoreductase Activity, Acting On Diphenols And Related Substances As Donors, Cytochrome As Acceptor: MF	18	Source18
84	0.014505206	0.010998635	0.008228777	150299	Stem Cell Division: BP	18	Source18
85	-0.028638477	-0.018106811	0.00828399	147892	Oxidoreductase Activity, Acting On Heme Group Of Donors: MF	18	Source18
86	-0.028638477	-0.018106811	0.00828399	147891	Oxidoreductase Activity, Acting On Heme Group Of Donors, Oxygen As Acceptor: MF	18	Source18
87	-0.028638477	-0.018106811	0.00828399	145830	Heme-Copper Terminal Oxidase Activity: MF	18	Source18
88	-0.028638477	-0.018106811	0.00828399	144577	Cytochrome-C Oxidase Activity: MF	18	Source18
89	0.020574048	0.012210622	0.008377933	144371	Clathrin Coat Of Coated Pit: CC	18	Source18
90	0.012671001	0.002593643	0.008687497	143726	Autophagic Vacuole Formation: BP	18	Source18
91	-0.024891149	-0.03718043	0.008705906	150344	Striated Muscle Development: BP	18	Source18
92	0.014712277	0.005925628	0.008864056	100740	Sox2	10	Source10
93	-0.02059546	-0.002068812	0.009070992	150898	Vascular Endothelial Growth Factor Receptor Binding: MF	18	Source18
94	0.01479248	0.00617048	0.009208183	150398	Sulfur Amino Acid Biosynthesis: BP	18	Source18
95	0.019375158	0.010479714	0.009329603	100049	ATF-1	10	Source10
96	0.016048988	0.009416524	0.009413791	146092	Inhibitory Extracellular Ligand-Gated Ion Channel Activity: MF	18	Source18
97	-0.017199549	-0.013166574	0.009621844	146874	Microspike Biogenesis: BP	18	Source18
98	-0.037955844	-0.024519968	0.010098056	144424	Collagen Binding: MF	18	Source18
99	0.012745696	0.004437831	0.010110894	100225	FXR:RXR-alpha	10	Source10
100	-0.012359063	-0.007528224	0.010123686	144489	Contractile Ring: CC	18	Source18
