# Supplementary material for: Gene Vector Analysis (Geneva): A unified method to detect differentially-regulated gene sets and similar microarray experiments
Source: BMC Bioinformatics. 2008 Aug 22;9:348. doi: 10.1186/1471-2105-9-348 (PMC2543031; doi:10.1186/1471-2105-9-348)
Supplement: Additional file 2 — GEO vs. GEO query. [file 1471-2105-9-348-S2.zip]

Archive with 1 entries (1 files):
- ST3GEOvGEOQuery.txt
