# Supplementary material for: Gene Vector Analysis (Geneva): A unified method to detect differentially-regulated gene sets and similar microarray experiments
Source: BMC Bioinformatics. 2008 Aug 22;9:348. doi: 10.1186/1471-2105-9-348 (PMC2543031; doi:10.1186/1471-2105-9-348)
Supplement: Additional file 2 — GEO vs. GEO query. [file 1471-2105-9-348-S2.zip › ST3GEOvGEOQuery.txt]

SampleA	SampleB	SameExperimentFlag	SetA	ComparisonA	SetB	ComparisonB	MeanA	StdDevA	MeanB	StdDevB	ReadingValue	Z-score A	Z-score B	p-value A	p-value B	Combined p-value	EstimatedCount
GDS1505.2.3.txt	GDS1746.1.2.txt	0	Cultured skin substitute	cultured fibroblast vs cultured keratinocyte	Primary epithelial cell cultures from prostate tumors	primary culture vs basaloid	-0.004326097	0.060134422	-0.004279855	0.062757359	0.518656235	8.696887964	8.332665662	0	0	0	0.00
GDS1505.2.3.txt	GDS1746.2.3.txt	0	Cultured skin substitute	cultured fibroblast vs cultured keratinocyte	Primary epithelial cell cultures from prostate tumors	basaloid vs Gleason score 6 tumor	-0.004326097	0.060134422	0.00756437	0.095115392	-0.509268124	-8.396888312	-5.433741949	0	5.52E-08	0	0.00
GDS1505.2.3.txt	GDS1746.2.4.txt	0	Cultured skin substitute	cultured fibroblast vs cultured keratinocyte	Primary epithelial cell cultures from prostate tumors	basaloid vs Gleason score 7 tumor	-0.004326097	0.060134422	0.004287188	0.062367412	-0.507228883	-8.362976942	-8.201656223	0	2.22E-16	0	0.00
GDS1556.0.1.txt	GDS1558.1.2.txt	0	Atrial and ventricular myocardium comparison (HG-U133A)	ventricle vs atrium	Permanent atrial fibrillation (HG-U133A)	permanent atrial fibrillation vs ventricle	0.005483796	0.087942269	-0.004835752	0.066115413	-0.892912969	-10.21575608	-13.43222675	0	0	0	0.00
GDS1556.0.1.txt	GDS1558.2.3.txt	0	Atrial and ventricular myocardium comparison (HG-U133A)	ventricle vs atrium	Permanent atrial fibrillation (HG-U133A)	ventricle vs atrium	0.005483796	0.087942269	0.00612993	0.078341873	0.989710886	11.19174097	12.554984	0	0	0	0.00
GDS1780.0.1.txt	GDS756.0.1.txt	0	Colorectal cancer progression: polysomal mRNA profiles	primary tumor vs lymph node metastasis	Colon cancer progression	primary tumor vs metastasic tumor	-0.001554663	0.05644288	0.000338793	0.060466631	0.469955351	8.353755348	7.766540767	0	7.99E-15	0	0.00
GDS462.0.1.txt	GDS558.0.1.txt	0	Heart failure and left ventricular assist device support	before LVAD support vs post LVAD support	Myocardial remodeling in response to LVAD	pre-implant vs post-implant	-0.000430967	0.044916316	-0.004852111	0.062439692	0.45382198	10.11331716	7.345873667	0	2.04E-13	0	0.00
GDS1663.3.5.txt	GDS505.0.1.txt	0	Expression data from different research centers	kidney vs spleen	Renal clear cell carcinoma (HG-U133A)	RCC vs normal	0.005846319	0.066710303	-0.007760051	0.061019586	-0.452783038	-6.87494036	-7.293117146	6.20E-12	3.03E-13	1.37E-12	0.00
GDS1505.2.3.txt	GDS1746.0.1.txt	0	Cultured skin substitute	cultured fibroblast vs cultured keratinocyte	Primary epithelial cell cultures from prostate tumors	control culture vs primary culture	-0.004326097	0.060134422	0.004263623	0.05748964	-0.383380948	-6.303458768	-6.742859613	2.91E-10	1.55E-11	6.72E-11	0.00
GDS1023.2.3.txt	GDS1663.4.5.txt	0	Hematopoietic stem cell engraftment in goat	blood vs liver	Expression data from different research centers	liver vs spleen	-0.00271259	0.058947574	0.003237946	0.0709781	-0.402913303	-6.78909559	-5.722205138	1.13E-11	1.05E-08	3.44E-10	0.00
GDS1505.2.3.txt	GDS1746.0.4.txt	0	Cultured skin substitute	cultured fibroblast vs cultured keratinocyte	Primary epithelial cell cultures from prostate tumors	control culture vs Gleason score 7 tumor	-0.004326097	0.060134422	0.004139008	0.057527541	-0.362443643	-5.955283732	-6.372298319	2.60E-09	1.86E-10	6.95E-10	0.00
GDS1542.0.1.txt	GDS1543.0.1.txt	0	Tumor necrosis factor effect on macrovascular umbilical vein endothelial cells	control vs tumor necrosis factor	Tumor necrosis factor effect on microvascular endothelial cells	control vs tumor necrosis factor	0.004664571	0.065207545	0.007953156	0.075106186	0.394578588	5.979584355	5.147717548	2.24E-09	2.64E-07	2.43E-08	0.00
GDS2057.0.2.txt	GDS536.3.4.txt	0	Androgen receptor modulator effect: time course (HG-U133A)	control vs RTI-018	Androgen receptor antagonist to agonist conversion	R1881 vs vehicle	-0.003936494	0.066920995	0.000205186	0.049970128	-0.314126625	-4.635169139	-6.290394326	3.57E-06	3.17E-10	3.36E-08	0.00
GDS2057.0.2.txt	GDS536.3.6.txt	0	Androgen receptor modulator effect: time course (HG-U133A)	control vs RTI-018	Androgen receptor antagonist to agonist conversion	R1881 vs N/A	-0.003936494	0.066920995	0.000205186	0.049970128	-0.314126625	-4.635169139	-6.290394326	3.57E-06	3.17E-10	3.36E-08	0.00
GDS1663.4.5.txt	GDS505.0.1.txt	0	Expression data from different research centers	liver vs spleen	Renal clear cell carcinoma (HG-U133A)	RCC vs normal	0.003237946	0.0709781	-0.007760051	0.061019586	-0.343288294	-4.882157171	-5.498697488	1.05E-06	3.83E-08	2.00E-07	0.00
GDS1064.0.2.txt	GDS715.16.17.txt	0	Acute myeloid leukemia subclasses	APL with translocation vs AML without maturation	Acute myeloid leukemia cell differentiation induced by various drugs	acute promyelocytic leukemia vs acute myelogenous leukemia	-0.001668446	0.093124178	0.001249507	0.075703773	0.42367163	4.56745053	5.579934851	4.94E-06	2.41E-08	3.45E-07	0.00
GDS2190.0.1.txt	GDS810.0.2.txt	0	Bipolar disorder: dorsolateral prefrontal cortex	control vs bipolar disorder	Alzheimer's disease at various stages of severity	control vs moderate AD	-0.007197602	0.134888903	-0.003152267	0.063292148	0.400894323	3.025392863	6.383834414	0.002483104	1.73E-10	6.55E-07	0.00
GDS1775.2.3.txt	GDS715.19.20.txt	0	Major leukocyte types	macrophage vs neutrophil	Acute myeloid leukemia cell differentiation induced by various drugs	neutrophil vs monocyte	-0.000106419	0.157401917	0.001193649	0.120668459	-0.663941689	-4.217453522	-5.51208945	2.47E-05	3.55E-08	9.36E-07	0.00
GDS472.0.1.txt	GDS749.0.1.txt	0	Muscle function and aging - female (HG-U133A)	20-29 years vs 65-71 years	Sarcopenia expression profiling	19 - 25 y vs 70 - 80 y	-0.003304696	0.071310872	0.000527271	0.053492243	0.289500169	4.106034008	5.402145818	4.03E-05	6.58E-08	1.63E-06	0.00
GDS2057.0.2.txt	GDS536.2.3.txt	0	Androgen receptor modulator effect: time course (HG-U133A)	control vs RTI-018	Androgen receptor antagonist to agonist conversion	bicalutamide vs R1881	-0.003936494	0.066920995	-0.004969101	0.06433366	0.309505111	4.683755905	4.888175406	2.82E-06	1.02E-06	1.69E-06	0.00
GDS2057.0.2.txt	GDS536.3.5.txt	0	Androgen receptor modulator effect: time course (HG-U133A)	control vs RTI-018	Androgen receptor antagonist to agonist conversion	R1881 vs 10 uM	-0.003936494	0.066920995	0.004969101	0.06433366	-0.309505111	-4.566109889	-4.888175406	4.97E-06	1.02E-06	2.25E-06	0.00
GDS1505.2.3.txt	GDS1746.0.3.txt	0	Cultured skin substitute	cultured fibroblast vs cultured keratinocyte	Primary epithelial cell cultures from prostate tumors	control culture vs Gleason score 6 tumor	-0.004326097	0.060134422	0.009281849	0.125558712	-0.364230201	-5.984993141	-2.974799957	2.16E-09	0.002931795	2.52E-06	0.00
GDS1209.0.4.txt	GDS505.0.1.txt	0	Sarcoma and hypoxia	normal vs dedifferentiated liposarcoma	Renal clear cell carcinoma (HG-U133A)	RCC vs normal	0.002709683	0.077815672	-0.007760051	0.061019586	-0.319961601	-4.14661052	-5.11641543	3.37E-05	3.11E-07	3.24E-06	0.00
GDS1209.6.8.txt	GDS1975.1.2.txt	0	Sarcoma and hypoxia	malignant fibrous histiocytoma vs synovial	Gliomas of grades III and IV (HG-U133A)	grade IV glioma vs anaplastic astrocytoma	-0.009104349	0.08012186	-0.003302791	0.089602042	0.383116954	4.895309507	4.312622089	9.82E-07	1.61E-05	3.98E-06	0.00
GDS287.0.1.txt	GDS749.0.1.txt	0	Muscle function and aging - male (HG-U133A)	21-27 years vs 67-75 years	Sarcopenia expression profiling	19 - 25 y vs 70 - 80 y	0.004289945	0.087242976	0.000527271	0.053492243	0.297789761	3.364165568	5.55711392	0.000767755	2.74E-08	4.59E-06	0.00
GDS1209.6.8.txt	GDS1975.0.1.txt	0	Sarcoma and hypoxia	malignant fibrous histiocytoma vs synovial	Gliomas of grades III and IV (HG-U133A)	grade III glioma vs grade IV glioma	-0.009104349	0.08012186	0.003238208	0.08370432	-0.373780335	-4.551516729	-4.504170698	5.33E-06	6.66E-06	5.96E-06	0.00
GDS1209.6.8.txt	GDS1975.0.5.txt	0	Sarcoma and hypoxia	malignant fibrous histiocytoma vs synovial	Gliomas of grades III and IV (HG-U133A)	grade III glioma vs glioblastoma	-0.009104349	0.08012186	0.003238208	0.08370432	-0.373780335	-4.551516729	-4.504170698	5.33E-06	6.66E-06	5.96E-06	0.00
GDS1321.9.10.txt	GDS1505.2.3.txt	0	Barrett's metaplasia progression to adenocarcinoma	patient 7 vs patient 8	Cultured skin substitute	cultured fibroblast vs cultured keratinocyte	-0.000930821	0.054013997	-0.004326097	0.060134422	-0.259541021	-4.787836712	-4.244073766	1.69E-06	2.19E-05	6.08E-06	0.00
GDS1209.6.8.txt	GDS1975.2.5.txt	0	Sarcoma and hypoxia	malignant fibrous histiocytoma vs synovial	Gliomas of grades III and IV (HG-U133A)	anaplastic astrocytoma vs glioblastoma	-0.009104349	0.08012186	0.003302791	0.089602042	-0.383116954	-4.668046957	-4.312622089	3.04E-06	1.61E-05	7.00E-06	0.00
GDS1321.9.10.txt	GDS1746.1.2.txt	0	Barrett's metaplasia progression to adenocarcinoma	patient 7 vs patient 8	Primary epithelial cell cultures from prostate tumors	primary culture vs basaloid	-0.000930821	0.054013997	-0.004279855	0.062757359	-0.261063644	-4.816026139	-4.091692098	1.46E-06	4.28E-05	7.92E-06	0.00
GDS1321.9.10.txt	GDS1746.2.4.txt	0	Barrett's metaplasia progression to adenocarcinoma	patient 7 vs patient 8	Primary epithelial cell cultures from prostate tumors	basaloid vs Gleason score 7 tumor	-0.000930821	0.054013997	0.004287188	0.062367412	0.259179059	4.815601378	4.086940019	1.47E-06	4.37E-05	8.01E-06	0.01
GDS1064.0.1.txt	GDS715.16.17.txt	0	Acute myeloid leukemia subclasses	APL with translocation vs AML with inversion	Acute myeloid leukemia cell differentiation induced by various drugs	acute promyelocytic leukemia vs acute myelogenous leukemia	0.002204529	0.083558811	0.001249507	0.075703773	0.349154406	4.152163893	4.595608425	3.29E-05	4.31E-06	1.19E-05	0.01
GDS1505.1.3.txt	GDS1746.1.2.txt	0	Cultured skin substitute	cultured skin substitute vs cultured keratinocyte	Primary epithelial cell cultures from prostate tumors	primary culture vs basaloid	-0.006969343	0.103304125	-0.004279855	0.062757359	0.326077725	3.223947428	5.264045296	0.001264367	1.41E-07	1.33E-05	0.01
GDS1023.2.3.txt	GDS1663.3.4.txt	0	Hematopoietic stem cell engraftment in goat	blood vs liver	Expression data from different research centers	kidney vs liver	-0.00271259	0.058947574	0.001979673	0.050926457	0.23646189	4.057410097	4.604330108	4.96E-05	4.14E-06	1.43E-05	0.01
GDS2190.0.1.txt	GDS2191.0.1.txt	0	Bipolar disorder: dorsolateral prefrontal cortex	control vs bipolar disorder	Bipolar disorder: orbitofrontal cortex	control vs bipolar disorder	-0.007197602	0.134888903	-0.008255899	0.143079019	0.586831036	4.403836219	4.159148834	1.06E-05	3.19E-05	1.84E-05	0.01
GDS1340.0.1.txt	GDS472.0.1.txt	0	Exercise effect on aged muscle	baseline vs 3 m exercise	Muscle function and aging - female (HG-U133A)	20-29 years vs 65-71 years	0.003369043	0.062931077	-0.003304696	0.071310872	-0.284294456	-4.571088131	-3.940349531	4.85E-06	8.14E-05	1.99E-05	0.01
GDS1064.2.3.txt	GDS760.2.3.txt	0	Acute myeloid leukemia subclasses	AML without maturation vs AML with maturation	T-cell acute lymphoblastic leukemia and T-cell lymphoblastic lymphoma comparison	T-cell acute lymphoblastic leukemia vs T-cell lymphoblastic lymphoma	-0.00242883	0.0543773	-0.000110613	0.062120228	0.245188998	4.553698505	3.948787992	5.27E-06	7.85E-05	2.03E-05	0.01
GDS2057.0.1.txt	GDS536.2.3.txt	0	Androgen receptor modulator effect: time course (HG-U133A)	control vs DHT	Androgen receptor antagonist to agonist conversion	bicalutamide vs R1881	-0.006306487	0.080965441	-0.004969101	0.06433366	0.298167713	3.760545216	4.711947319	0.000169543	2.45E-06	2.04E-05	0.01
GDS1775.1.2.txt	GDS715.12.20.txt	0	Major leukocyte types	mast cell vs macrophage	Acute myeloid leukemia cell differentiation induced by various drugs	5-fluorouracil vs monocyte	0.010892476	0.091575819	0.008405968	0.085148158	0.385151648	4.086877689	4.424589898	4.37E-05	9.66E-06	2.06E-05	0.01
GDS1775.1.3.txt	GDS715.7.19.txt	0	Major leukocyte types	mast cell vs neutrophil	Acute myeloid leukemia cell differentiation induced by various drugs	4,5-dianilinophthalimide vs neutrophil	0.005687314	0.169155001	0.007044161	0.116328973	0.583753055	3.417373055	4.957568873	0.000632286	7.14E-07	2.12E-05	0.01
GDS1505.1.3.txt	GDS1746.2.4.txt	0	Cultured skin substitute	cultured skin substitute vs cultured keratinocyte	Primary epithelial cell cultures from prostate tumors	basaloid vs Gleason score 7 tumor	-0.006969343	0.103304125	0.004287188	0.062367412	-0.318722882	-3.017822766	-5.179148228	0.002545976	2.23E-07	2.38E-05	0.01
GDS1064.2.3.txt	GDS760.0.2.txt	0	Acute myeloid leukemia subclasses	AML without maturation vs AML with maturation	T-cell acute lymphoblastic leukemia and T-cell lymphoblastic lymphoma comparison	lymphoid vs T-cell acute lymphoblastic leukemia	-0.00242883	0.0543773	0.000110613	0.062120228	-0.245188998	-4.464366	-3.948787992	8.03E-06	7.85E-05	2.51E-05	0.02
GDS1775.1.3.txt	GDS715.3.19.txt	0	Major leukocyte types	mast cell vs neutrophil	Acute myeloid leukemia cell differentiation induced by various drugs	erythro-9- vs neutrophil	0.005687314	0.169155001	0.006006111	0.115002904	0.573520892	3.356883194	4.934786517	0.000788264	8.02E-07	2.51E-05	0.02
GDS2057.0.1.txt	GDS536.3.5.txt	0	Androgen receptor modulator effect: time course (HG-U133A)	control vs DHT	Androgen receptor antagonist to agonist conversion	R1881 vs 10 uM	-0.006306487	0.080965441	0.004969101	0.06433366	-0.298167713	-3.604763018	-4.711947319	0.000312438	2.45E-06	2.77E-05	0.02
GDS1543.0.1.txt	GDS858.1.3.txt	0	Tumor necrosis factor effect on microvascular endothelial cells	control vs tumor necrosis factor	Mucoid and motile Pseudomonas aeruginosa infected lung epithelial cell comparison	FRD440 vs FRD1234	0.007953156	0.075106186	-0.010015129	0.06513552	-0.292910492	-4.005843778	-4.343181173	6.18E-05	1.40E-05	2.95E-05	0.02
GDS1775.1.2.txt	GDS715.7.20.txt	0	Major leukocyte types	mast cell vs macrophage	Acute myeloid leukemia cell differentiation induced by various drugs	4,5-dianilinophthalimide vs monocyte	0.010892476	0.091575819	0.010755933	0.086901508	0.382082857	4.053366758	4.272962972	5.05E-05	1.93E-05	3.12E-05	0.02
GDS1775.0.2.txt	GDS715.19.20.txt	0	Major leukocyte types	eosinophil vs macrophage	Acute myeloid leukemia cell differentiation induced by various drugs	neutrophil vs monocyte	0.006837313	0.120364089	0.001193649	0.120668459	0.505713833	4.144728901	4.181044408	3.40E-05	2.90E-05	3.14E-05	0.02
GDS2057.0.1.txt	GDS536.3.4.txt	0	Androgen receptor modulator effect: time course (HG-U133A)	control vs DHT	Androgen receptor antagonist to agonist conversion	R1881 vs vehicle	-0.006306487	0.080965441	0.000205186	0.049970128	-0.252401589	-3.039507966	-5.055155633	0.002369649	4.30E-07	3.19E-05	0.02
GDS2057.0.1.txt	GDS536.3.6.txt	0	Androgen receptor modulator effect: time course (HG-U133A)	control vs DHT	Androgen receptor antagonist to agonist conversion	R1881 vs N/A	-0.006306487	0.080965441	0.000205186	0.049970128	-0.252401589	-3.039507966	-5.055155633	0.002369649	4.30E-07	3.19E-05	0.02
GDS1775.2.3.txt	GDS715.1.19.txt	0	Major leukocyte types	macrophage vs neutrophil	Acute myeloid leukemia cell differentiation induced by various drugs	positive control vs neutrophil	-0.000106419	0.157401917	0.003031174	0.117576796	0.556491226	3.536155437	4.70722174	0.000405996	2.51E-06	3.19E-05	0.02
GDS1362.1.2.txt	GDS1479.0.4.txt	0	Ischemic and nonischemic cardiomyopathy comparison	non-ischemic cardiomyopathy vs ischemic cardiomyopathy	Carcinoma in situ lesions of the urinary bladder	normal urothelium vs carcinoma in situ lesion	-0.011737125	0.139768404	0.002462267	0.09026767	-0.44655876	-3.111015242	-4.974328311	0.001864453	6.55E-07	3.49E-05	0.02
GDS1775.1.3.txt	GDS715.1.19.txt	0	Major leukocyte types	mast cell vs neutrophil	Acute myeloid leukemia cell differentiation induced by various drugs	positive control vs neutrophil	0.005687314	0.169155001	0.003031174	0.117576796	0.566663647	3.31634496	4.793738992	0.000912032	1.64E-06	3.86E-05	0.02
GDS1209.6.8.txt	GDS1975.1.4.txt	0	Sarcoma and hypoxia	malignant fibrous histiocytoma vs synovial	Gliomas of grades III and IV (HG-U133A)	grade IV glioma vs anaplastic oligodendroglioma	-0.009104349	0.08012186	-0.00523214	0.087835694	0.336052701	4.307901119	3.885491481	1.65E-05	0.000102123	4.10E-05	0.03
GDS1064.2.3.txt	GDS760.1.3.txt	0	Acute myeloid leukemia subclasses	AML without maturation vs AML with maturation	T-cell acute lymphoblastic leukemia and T-cell lymphoblastic lymphoma comparison	bone marrow vs T-cell lymphoblastic lymphoma	-0.00242883	0.0543773	0.000501419	0.077788747	0.2573305	4.776981053	3.301622541	1.78E-06	0.000961273	4.14E-05	0.03
GDS1549.3.4.txt	GDS2367.0.1.txt	0	Estrogen effect on estrogen receptor alpha positive breast cancer cell lines	control vs estradiol	Tamoxifen effect on breast cancer cell line expressing estrogen receptor alpha and beta	vehicle vs estradiol	-0.00310592	0.151552599	-0.002902839	0.096494316	0.468797903	3.113795655	4.888378502	0.001846973	1.02E-06	4.33E-05	0.03
GDS1023.2.3.txt	GDS1663.2.4.txt	0	Hematopoietic stem cell engraftment in goat	blood vs liver	Expression data from different research centers	universal RNA vs liver	-0.00271259	0.058947574	0.00100389	0.148231537	0.317001975	5.423710354	2.131787145	5.84E-08	0.033024353	4.39E-05	0.03
GDS1543.0.1.txt	GDS858.3.7.txt	0	Tumor necrosis factor effect on microvascular endothelial cells	control vs tumor necrosis factor	Mucoid and motile Pseudomonas aeruginosa infected lung epithelial cell comparison	FRD1234 vs motile	0.007953156	0.075106186	0.010015129	0.06513552	0.292910492	3.794059469	4.343181173	0.000148204	1.40E-05	4.56E-05	0.03
GDS1064.0.4.txt	GDS715.16.17.txt	0	Acute myeloid leukemia subclasses	APL with translocation vs acute myelomonocytic leukemia	Acute myeloid leukemia cell differentiation induced by various drugs	acute promyelocytic leukemia vs acute myelogenous leukemia	-0.001120805	0.087203961	0.001249507	0.075703773	0.327620525	3.769798148	4.311159181	0.00016338	1.62E-05	5.15E-05	0.03
GDS1064.2.3.txt	GDS760.0.1.txt	0	Acute myeloid leukemia subclasses	AML without maturation vs AML with maturation	T-cell acute lymphoblastic leukemia and T-cell lymphoblastic lymphoma comparison	lymphoid vs bone marrow	-0.00242883	0.0543773	-0.000501419	0.077788747	-0.2573305	-4.687648548	-3.301622541	2.76E-06	0.000961273	5.15E-05	0.03
GDS1376.2.3.txt	GDS1615.0.2.txt	0	Essential thrombocythemia	normal vs thrombocythemia	Ulcerative colitis and Crohn's disease comparison: peripheral blood mononuclear cells	normal vs Crohn's disease	-0.000594909	0.060668378	0.005085076	0.127743519	0.315457033	5.209500422	2.429649338	1.89E-07	0.015113438	5.35E-05	0.03
GDS1775.1.2.txt	GDS715.10.20.txt	0	Major leukocyte types	mast cell vs macrophage	Acute myeloid leukemia cell differentiation induced by various drugs	pergolide methanesulfonate vs monocyte	0.010892476	0.091575819	0.007329339	0.082101003	0.356884008	3.77819751	4.257617531	0.000157968	2.07E-05	5.71E-05	0.04
GDS1543.0.1.txt	GDS858.1.4.txt	0	Tumor necrosis factor effect on microvascular endothelial cells	control vs tumor necrosis factor	Mucoid and motile Pseudomonas aeruginosa infected lung epithelial cell comparison	FRD440 vs uninfected	0.007953156	0.075106186	-0.011764554	0.057440055	-0.26398701	-3.620742574	-4.391055237	0.000293759	1.13E-05	5.76E-05	0.04
GDS1543.0.1.txt	GDS858.1.5.txt	0	Tumor necrosis factor effect on microvascular endothelial cells	control vs tumor necrosis factor	Mucoid and motile Pseudomonas aeruginosa infected lung epithelial cell comparison	FRD440 vs control	0.007953156	0.075106186	-0.011764554	0.057440055	-0.26398701	-3.620742574	-4.391055237	0.000293759	1.13E-05	5.76E-05	0.04
GDS1775.1.3.txt	GDS715.16.19.txt	0	Major leukocyte types	mast cell vs neutrophil	Acute myeloid leukemia cell differentiation induced by various drugs	acute promyelocytic leukemia vs neutrophil	0.005687314	0.169155001	0.008459205	0.081736377	0.426450048	2.487438932	5.113890016	0.012866656	3.16E-07	6.37E-05	0.04
GDS1775.1.2.txt	GDS715.14.20.txt	0	Major leukocyte types	mast cell vs macrophage	Acute myeloid leukemia cell differentiation induced by various drugs	R- vs monocyte	0.010892476	0.091575819	0.008252563	0.072901723	0.331927906	3.505679044	4.439886052	0.000455444	9.00E-06	6.40E-05	0.04
GDS1023.2.3.txt	GDS1663.3.5.txt	0	Hematopoietic stem cell engraftment in goat	blood vs liver	Expression data from different research centers	kidney vs spleen	-0.00271259	0.058947574	0.005846319	0.066710303	-0.248171868	-4.164026821	-3.807780419	3.13E-05	0.00014022	6.62E-05	0.04
GDS1209.6.8.txt	GDS1975.4.5.txt	0	Sarcoma and hypoxia	malignant fibrous histiocytoma vs synovial	Gliomas of grades III and IV (HG-U133A)	anaplastic oligodendroglioma vs glioblastoma	-0.009104349	0.08012186	0.00523214	0.087835694	-0.336052701	-4.080638568	-3.885491481	4.49E-05	0.000102123	6.77E-05	0.04
GDS1209.5.8.txt	GDS1975.0.1.txt	0	Sarcoma and hypoxia	pleomorphic liposarcoma vs synovial	Gliomas of grades III and IV (HG-U133A)	grade III glioma vs grade IV glioma	-0.008561469	0.077063881	0.003238208	0.08370432	-0.319625459	-4.036443379	-3.85719243	5.43E-05	0.000114697	7.89E-05	0.05
GDS1209.5.8.txt	GDS1975.0.5.txt	0	Sarcoma and hypoxia	pleomorphic liposarcoma vs synovial	Gliomas of grades III and IV (HG-U133A)	grade III glioma vs glioblastoma	-0.008561469	0.077063881	0.003238208	0.08370432	-0.319625459	-4.036443379	-3.85719243	5.43E-05	0.000114697	7.89E-05	0.05
GDS1775.1.3.txt	GDS715.19.20.txt	0	Major leukocyte types	mast cell vs neutrophil	Acute myeloid leukemia cell differentiation induced by various drugs	neutrophil vs monocyte	0.005687314	0.169155001	0.001193649	0.120668459	-0.54581302	-3.260325334	-4.533137121	0.001112844	5.81E-06	8.04E-05	0.05
GDS1543.0.1.txt	GDS858.4.7.txt	0	Tumor necrosis factor effect on microvascular endothelial cells	control vs tumor necrosis factor	Mucoid and motile Pseudomonas aeruginosa infected lung epithelial cell comparison	uninfected vs motile	0.007953156	0.075106186	0.011764554	0.057440055	0.26398701	3.408958265	4.391055237	0.000652115	1.13E-05	8.58E-05	0.05
GDS1543.0.1.txt	GDS858.5.7.txt	0	Tumor necrosis factor effect on microvascular endothelial cells	control vs tumor necrosis factor	Mucoid and motile Pseudomonas aeruginosa infected lung epithelial cell comparison	control vs motile	0.007953156	0.075106186	0.011764554	0.057440055	0.26398701	3.408958265	4.391055237	0.000652115	1.13E-05	8.58E-05	0.05
GDS1775.1.3.txt	GDS715.6.19.txt	0	Major leukocyte types	mast cell vs neutrophil	Acute myeloid leukemia cell differentiation induced by various drugs	16-ketoestradiol vs neutrophil	0.005687314	0.169155001	0.00696835	0.101033455	0.488183631	2.852391685	4.762930052	0.004339158	1.91E-06	9.10E-05	0.06
GDS1064.0.5.txt	GDS715.16.19.txt	0	Acute myeloid leukemia subclasses	APL with translocation vs acute monoblastic/moncytic leukemia	Acute myeloid leukemia cell differentiation induced by various drugs	acute promyelocytic leukemia vs neutrophil	0.005082592	0.097227398	0.008459205	0.081736377	0.353359865	3.582089833	4.219671487	0.000340856	2.45E-05	9.13E-05	0.06
GDS715.16.17.txt	GDS760.1.3.txt	0	Acute myeloid leukemia cell differentiation induced by various drugs	acute promyelocytic leukemia vs acute myelogenous leukemia	T-cell acute lymphoblastic leukemia and T-cell lymphoblastic lymphoma comparison	bone marrow vs T-cell lymphoblastic lymphoma	0.001249507	0.075703773	0.000501419	0.077788747	-0.298774982	-3.963137833	-3.847296837	7.40E-05	0.000119428	9.40E-05	0.06
GDS1775.0.3.txt	GDS715.7.19.txt	0	Major leukocyte types	eosinophil vs neutrophil	Acute myeloid leukemia cell differentiation induced by various drugs	4,5-dianilinophthalimide vs neutrophil	0.007713422	0.110988135	0.007044161	0.116328973	0.45067434	3.991065529	3.81358288	6.58E-05	0.000136967	9.49E-05	0.06
GDS1321.9.10.txt	GDS1746.2.3.txt	0	Barrett's metaplasia progression to adenocarcinoma	patient 7 vs patient 8	Primary epithelial cell cultures from prostate tumors	basaloid vs Gleason score 6 tumor	-0.000930821	0.054013997	0.00756437	0.095115392	0.261460121	4.857832312	2.669344541	1.19E-06	0.007599945	9.50E-05	0.06
GDS1375.1.2.txt	GDS1505.0.2.txt	0	Cutaneous malignant melanoma	benign nevi vs malignant melanoma	Cultured skin substitute	skin vs cultured fibroblast	0.005451533	0.077762828	0.001005141	0.116256433	0.361505867	4.578721495	3.100909912	4.68E-06	0.00192927	9.50E-05	0.06
GDS1023.2.3.txt	GDS505.0.1.txt	0	Hematopoietic stem cell engraftment in goat	blood vs liver	Renal clear cell carcinoma (HG-U133A)	RCC vs normal	-0.00271259	0.058947574	-0.007760051	0.061019586	0.228363384	3.920025195	3.869633519	8.85E-05	0.000108999	9.82E-05	0.06
GDS1775.0.3.txt	GDS715.16.19.txt	0	Major leukocyte types	eosinophil vs neutrophil	Acute myeloid leukemia cell differentiation induced by various drugs	acute promyelocytic leukemia vs neutrophil	0.007713422	0.110988135	0.008459205	0.081736377	0.371067367	3.273808927	4.436313124	0.001061083	9.15E-06	9.85E-05	0.06
GDS1209.2.8.txt	GDS1975.1.2.txt	0	Sarcoma and hypoxia	fibrosarcoma vs synovial	Gliomas of grades III and IV (HG-U133A)	grade IV glioma vs anaplastic astrocytoma	-0.006326494	0.062631677	-0.003302791	0.089602042	0.277559627	4.532628453	3.134553767	5.83E-06	0.001721157	0.000100132	0.06
GDS715.16.17.txt	GDS760.0.1.txt	0	Acute myeloid leukemia cell differentiation induced by various drugs	acute promyelocytic leukemia vs acute myelogenous leukemia	T-cell acute lymphoblastic leukemia and T-cell lymphoblastic lymphoma comparison	lymphoid vs bone marrow	0.001249507	0.075703773	-0.000501419	0.077788747	0.298774982	3.93012741	3.847296837	8.49E-05	0.000119428	0.000100695	0.06
GDS1209.2.8.txt	GDS1250.0.1.txt	0	Sarcoma and hypoxia	fibrosarcoma vs synovial	Atypical ductal hyperplasia and breast cancer	ADH with no breast cancer vs ADH with breast cancer	-0.006326494	0.062631677	0.005102381	0.064160167	-0.247053481	-3.843534111	-3.930099848	0.000121275	8.49E-05	0.000101477	0.06
GDS1775.1.3.txt	GDS715.14.19.txt	0	Major leukocyte types	mast cell vs neutrophil	Acute myeloid leukemia cell differentiation induced by various drugs	R- vs neutrophil	0.005687314	0.169155001	0.004676882	0.129258788	0.570043661	3.336326716	4.373913675	0.000848934	1.22E-05	0.000101785	0.06
GDS1209.2.6.txt	GDS1282.0.2.txt	0	Sarcoma and hypoxia	fibrosarcoma vs malignant fibrous histiocytoma	Clear cell sarcoma of the kidney	control vs clear cell sarcoma of the kidney	0.005166628	0.063653734	0.000544266	0.030774668	-0.15138571	-2.459436846	-4.936851857	0.013915517	7.94E-07	0.00010511	0.07
GDS1775.2.3.txt	GDS715.3.19.txt	0	Major leukocyte types	macrophage vs neutrophil	Acute myeloid leukemia cell differentiation induced by various drugs	erythro-9- vs neutrophil	-0.000106419	0.157401917	0.006006111	0.115002904	0.513049865	3.260165397	4.408964773	0.001113473	1.04E-05	0.000107542	0.07
GDS1775.1.3.txt	GDS715.11.19.txt	0	Major leukocyte types	mast cell vs neutrophil	Acute myeloid leukemia cell differentiation induced by various drugs	scopolamine methyl bromide vs neutrophil	0.005687314	0.169155001	0.005155871	0.132342883	0.575882692	3.370845532	4.312485922	0.000749378	1.61E-05	0.000109987	0.07
GDS1549.3.4.txt	GDS2367.0.2.txt	0	Estrogen effect on estrogen receptor alpha positive breast cancer cell lines	control vs estradiol	Tamoxifen effect on breast cancer cell line expressing estrogen receptor alpha and beta	vehicle vs tamoxifen	-0.00310592	0.151552599	-0.000613224	0.078788346	0.383023157	2.54782221	4.869202096	0.010839771	1.12E-06	0.000110209	0.07
GDS1775.0.2.txt	GDS715.14.20.txt	0	Major leukocyte types	eosinophil vs macrophage	Acute myeloid leukemia cell differentiation induced by various drugs	R- vs monocyte	0.006837313	0.120364089	0.008252563	0.072901723	0.349584709	2.847588491	4.682086121	0.004405185	2.84E-06	0.000111846	0.07
GDS1775.2.3.txt	GDS715.7.19.txt	0	Major leukocyte types	macrophage vs neutrophil	Acute myeloid leukemia cell differentiation induced by various drugs	4,5-dianilinophthalimide vs neutrophil	-0.000106419	0.157401917	0.007044161	0.116328973	0.515935977	3.278501338	4.374592195	0.001043599	1.22E-05	0.000112678	0.07
GDS1312.0.1.txt	GDS1405.0.1.txt	0	Squamous lung cancer	normal vs cancer	Pulmonary type II cell differentiation	untreated vs DCI	-0.00577311	0.106339761	-0.001592752	0.04205447	-0.217495315	-1.990997563	-5.13387911	0.046481155	2.84E-07	0.00011486	0.07
GDS1775.1.3.txt	GDS715.12.19.txt	0	Major leukocyte types	mast cell vs neutrophil	Acute myeloid leukemia cell differentiation induced by various drugs	5-fluorouracil vs neutrophil	0.005687314	0.169155001	0.00482394	0.139334275	0.59193086	3.465718097	4.21365756	0.000528817	2.51E-05	0.000115271	0.07
GDS1543.0.1.txt	GDS858.1.6.txt	0	Tumor necrosis factor effect on microvascular endothelial cells	control vs tumor necrosis factor	Mucoid and motile Pseudomonas aeruginosa infected lung epithelial cell comparison	FRD440 vs mucoid	0.007953156	0.075106186	-0.004706735	0.052589878	-0.235397973	-3.240094345	-4.386609149	0.001194902	1.15E-05	0.000117291	0.07
GDS1209.5.8.txt	GDS1975.1.2.txt	0	Sarcoma and hypoxia	pleomorphic liposarcoma vs synovial	Gliomas of grades III and IV (HG-U133A)	grade IV glioma vs anaplastic astrocytoma	-0.008561469	0.077063881	-0.003302791	0.089602042	0.310949267	4.146050437	3.507197507	3.38E-05	0.000452853	0.000123767	0.08
GDS1615.0.2.txt	GDS1971.0.2.txt	0	Ulcerative colitis and Crohn's disease comparison: peripheral blood mononuclear cells	normal vs Crohn's disease	Uncomplicated and complicated malaria: whole blood	healthy vs complicated malaria	0.005085076	0.127743519	0.004903765	0.06623894	0.325697669	2.509814941	4.842980663	0.012079443	1.28E-06	0.000124299	0.08
GDS1775.0.3.txt	GDS715.8.19.txt	0	Major leukocyte types	eosinophil vs neutrophil	Acute myeloid leukemia cell differentiation induced by various drugs	1,10-phenanthroline vs neutrophil	0.007713422	0.110988135	0.007352717	0.095711483	0.400718778	3.540967315	4.109915034	0.000398663	3.96E-05	0.000125616	0.08
GDS1063.2.3.txt	GDS1663.3.5.txt	0	Primary effusion lymphomas and associated viral infections	KSHV-negative EBV-positive vs KSHV-positive EBV-negative	Expression data from different research centers	kidney vs spleen	-0.001292751	0.031960739	0.005846319	0.066710303	-0.157039395	-4.873061424	-2.441687493	1.10E-06	0.014618796	0.000126742	0.08
GDS1775.0.2.txt	GDS715.1.20.txt	0	Major leukocyte types	eosinophil vs macrophage	Acute myeloid leukemia cell differentiation induced by various drugs	positive control vs monocyte	0.006837313	0.120364089	0.005924501	0.087791203	0.390428019	3.186919854	4.379749944	0.001437966	1.19E-05	0.000130711	0.08
GDS2191.0.1.txt	GDS564.0.1.txt	0	Bipolar disorder: orbitofrontal cortex	control vs bipolar disorder	Sex specific transcription in hypothalamus	male vs female	-0.008255899	0.143079019	-0.001079086	0.066560205	-0.330655558	-2.253297938	-4.951554358	0.024240367	7.36E-07	0.000133591	0.08
GDS1775.1.2.txt	GDS715.2.20.txt	0	Major leukocyte types	mast cell vs macrophage	Acute myeloid leukemia cell differentiation induced by various drugs	negative control vs monocyte	0.010892476	0.091575819	0.008189229	0.079375997	0.333350489	3.521213523	4.096468339	0.000429577	4.20E-05	0.000134241	0.08
GDS1362.0.1.txt	GDS1479.0.4.txt	0	Ischemic and nonischemic cardiomyopathy comparison	non-failing heart vs non-ischemic cardiomyopathy	Carcinoma in situ lesions of the urinary bladder	normal urothelium vs carcinoma in situ lesion	0.009916288	0.176701968	0.002462267	0.09026767	0.43963813	2.431901849	4.843105648	0.015019778	1.28E-06	0.000138561	0.09
GDS1775.1.2.txt	GDS715.13.20.txt	0	Major leukocyte types	mast cell vs macrophage	Acute myeloid leukemia cell differentiation induced by various drugs	8- vs monocyte	0.010892476	0.091575819	0.007568146	0.073927443	0.318955748	3.364024202	4.212070505	0.000768148	2.53E-05	0.000139418	0.09
GDS1775.0.3.txt	GDS715.17.19.txt	0	Major leukocyte types	eosinophil vs neutrophil	Acute myeloid leukemia cell differentiation induced by various drugs	acute myelogenous leukemia vs neutrophil	0.007713422	0.110988135	0.007656485	0.086936832	0.376291601	3.320879128	4.240263987	0.000897344	2.23E-05	0.000141541	0.09
GDS1209.0.2.txt	GDS1282.0.2.txt	0	Sarcoma and hypoxia	normal vs fibrosarcoma	Clear cell sarcoma of the kidney	control vs clear cell sarcoma of the kidney	0.002745484	0.148786178	0.000544266	0.030774668	0.165758484	1.09561925	5.368513464	0.27324545	7.94E-08	0.000147284	0.09
GDS1775.0.3.txt	GDS715.6.19.txt	0	Major leukocyte types	eosinophil vs neutrophil	Acute myeloid leukemia cell differentiation induced by various drugs	16-ketoestradiol vs neutrophil	0.007713422	0.110988135	0.00696835	0.101033455	0.407992992	3.606507774	3.969226235	0.000310345	7.21E-05	0.000149592	0.09
GDS1209.2.8.txt	GDS1975.2.5.txt	0	Sarcoma and hypoxia	fibrosarcoma vs synovial	Gliomas of grades III and IV (HG-U133A)	anaplastic astrocytoma vs glioblastoma	-0.006326494	0.062631677	0.003302791	0.089602042	-0.277559627	-4.330606262	-3.134553767	1.49E-05	0.001721157	0.00015998	0.10
GDS1064.0.2.txt	GDS715.3.17.txt	0	Acute myeloid leukemia subclasses	APL with translocation vs AML without maturation	Acute myeloid leukemia cell differentiation induced by various drugs	erythro-9- vs acute myelogenous leukemia	-0.001668446	0.093124178	-0.00117198	0.118629895	0.38948577	4.200350799	3.293080128	2.67E-05	0.000990962	0.000162509	0.10
GDS2055.12.14.txt	GDS914.1.3.txt	0	Skeletal muscle types (HG-U133A)	7 vs 9	Metabolic syndrome response to exercise intervention (HG-U133A)	1 d after exercise vs 14 d after exercise	-0.005133424	0.059276744	0.001049173	0.067769663	-0.24020185	-3.965609588	-3.559867513	7.32E-05	0.000371042	0.000164813	0.10
GDS1775.1.3.txt	GDS715.2.19.txt	0	Major leukocyte types	mast cell vs neutrophil	Acute myeloid leukemia cell differentiation induced by various drugs	negative control vs neutrophil	0.005687314	0.169155001	0.004131389	0.146373434	0.5940097	3.478007653	4.029954713	0.000505156	5.58E-05	0.000167873	0.11
GDS1543.0.1.txt	GDS858.0.1.txt	0	Tumor necrosis factor effect on microvascular endothelial cells	control vs tumor necrosis factor	Mucoid and motile Pseudomonas aeruginosa infected lung epithelial cell comparison	FRD1 vs FRD440	0.007953156	0.075106186	0.004706735	0.052589878	0.235397973	3.028310036	4.386609149	0.002459256	1.15E-05	0.000168267	0.11
GDS1543.0.1.txt	GDS858.0.7.txt	0	Tumor necrosis factor effect on microvascular endothelial cells	control vs tumor necrosis factor	Mucoid and motile Pseudomonas aeruginosa infected lung epithelial cell comparison	FRD1 vs motile	0.007953156	0.075106186	0.004706735	0.052589878	0.235397973	3.028310036	4.386609149	0.002459256	1.15E-05	0.000168267	0.11
GDS1543.0.1.txt	GDS858.6.7.txt	0	Tumor necrosis factor effect on microvascular endothelial cells	control vs tumor necrosis factor	Mucoid and motile Pseudomonas aeruginosa infected lung epithelial cell comparison	mucoid vs motile	0.007953156	0.075106186	0.004706735	0.052589878	0.235397973	3.028310036	4.386609149	0.002459256	1.15E-05	0.000168267	0.11
GDS1775.0.3.txt	GDS715.3.19.txt	0	Major leukocyte types	eosinophil vs neutrophil	Acute myeloid leukemia cell differentiation induced by various drugs	erythro-9- vs neutrophil	0.007713422	0.110988135	0.006006111	0.115002904	0.431493609	3.818247679	3.699797849	0.000134403	0.000215771	0.000170295	0.11
GDS1312.0.1.txt	GDS1618.0.1.txt	0	Squamous lung cancer	normal vs cancer	Lymph node and tonsil comparison	tonsil vs lymph node	-0.00577311	0.106339761	0.002049528	0.124834911	-0.432328037	-4.011245868	-3.47961608	6.04E-05	0.000502133	0.000174151	0.11
GDS1362.0.1.txt	GDS1479.0.5.txt	0	Ischemic and nonischemic cardiomyopathy comparison	non-failing heart vs non-ischemic cardiomyopathy	Carcinoma in situ lesions of the urinary bladder	normal urothelium vs normal mucosa	0.009916288	0.176701968	0.009273535	0.163203332	0.645180607	3.595117405	3.896409869	0.000324245	9.76E-05	0.000177921	0.11
GDS1775.4.5.txt	GDS715.10.20.txt	0	Major leukocyte types	unstimulated vs stimulated	Acute myeloid leukemia cell differentiation induced by various drugs	pergolide methanesulfonate vs monocyte	0.01207582	0.088541501	0.007329339	0.082101003	0.328366825	3.572234496	3.910274846	0.000353948	9.22E-05	0.00018064	0.11
GDS1775.1.2.txt	GDS715.18.20.txt	0	Major leukocyte types	mast cell vs macrophage	Acute myeloid leukemia cell differentiation induced by various drugs	HL-60 cell line vs monocyte	0.010892476	0.091575819	0.007282749	0.06903455	0.300716145	3.164849321	4.250529566	0.001551633	2.13E-05	0.000181909	0.11
GDS1775.1.2.txt	GDS715.9.20.txt	0	Major leukocyte types	mast cell vs macrophage	Acute myeloid leukemia cell differentiation induced by various drugs	5-fluorouridine vs monocyte	0.010892476	0.091575819	0.006573401	0.090048954	0.346672905	3.666693148	3.776829036	0.000245707	0.000158838	0.000197554	0.12
GDS1375.1.2.txt	GDS1505.0.6.txt	0	Cutaneous malignant melanoma	benign nevi vs malignant melanoma	Cultured skin substitute	skin vs 634	0.005451533	0.077762828	0.000284782	0.126270559	0.353560569	4.476548025	2.797768448	7.59E-06	0.005145698	0.000197573	0.12
GDS1209.5.8.txt	GDS1975.2.5.txt	0	Sarcoma and hypoxia	pleomorphic liposarcoma vs synovial	Gliomas of grades III and IV (HG-U133A)	anaplastic astrocytoma vs glioblastoma	-0.008561469	0.077063881	0.003302791	0.089602042	-0.310949267	-3.923858955	-3.507197507	8.71E-05	0.000452853	0.000198651	0.12
GDS715.16.17.txt	GDS760.0.4.txt	0	Acute myeloid leukemia cell differentiation induced by various drugs	acute promyelocytic leukemia vs acute myelogenous leukemia	T-cell acute lymphoblastic leukemia and T-cell lymphoblastic lymphoma comparison	lymphoid vs B-precursor acute lymphoblastic leukemia	0.001249507	0.075703773	-0.001153758	0.101071616	0.319373781	4.202224806	3.171291315	2.64E-05	0.001517628	0.000200279	0.13
GDS715.16.17.txt	GDS760.3.4.txt	0	Acute myeloid leukemia cell differentiation induced by various drugs	acute promyelocytic leukemia vs acute myelogenous leukemia	T-cell acute lymphoblastic leukemia and T-cell lymphoblastic lymphoma comparison	T-cell lymphoblastic lymphoma vs B-precursor acute lymphoblastic leukemia	0.001249507	0.075703773	-0.001153758	0.101071616	0.319373781	4.202224806	3.171291315	2.64E-05	0.001517628	0.000200279	0.13
GDS1209.2.3.txt	GDS1282.0.2.txt	0	Sarcoma and hypoxia	fibrosarcoma vs leiomyosarcoma	Clear cell sarcoma of the kidney	control vs clear cell sarcoma of the kidney	0.001279061	0.068036766	0.000544266	0.030774668	-0.147840031	-2.191742808	-4.82163763	0.028398081	1.42E-06	0.000201083	0.13
GDS1775.1.2.txt	GDS715.11.20.txt	0	Major leukocyte types	mast cell vs macrophage	Acute myeloid leukemia cell differentiation induced by various drugs	scopolamine methyl bromide vs monocyte	0.010892476	0.091575819	0.008756966	0.078785281	0.322951983	3.407662736	3.987991336	0.000655218	6.66E-05	0.000208951	0.13
GDS1775.4.5.txt	GDS715.13.20.txt	0	Major leukocyte types	unstimulated vs stimulated	Acute myeloid leukemia cell differentiation induced by various drugs	8- vs monocyte	0.01207582	0.088541501	0.007568146	0.073927443	0.306232416	3.322245404	4.039964832	0.000892961	5.35E-05	0.000218488	0.14
GDS1775.4.5.txt	GDS715.14.20.txt	0	Major leukocyte types	unstimulated vs stimulated	Acute myeloid leukemia cell differentiation induced by various drugs	R- vs monocyte	0.01207582	0.088541501	0.008252563	0.072901723	0.303818765	3.294985294	4.054310233	0.000984268	5.03E-05	0.000222467	0.14
GDS2057.1.2.txt	GDS536.3.4.txt	0	Androgen receptor modulator effect: time course (HG-U133A)	DHT vs RTI-018	Androgen receptor antagonist to agonist conversion	R1881 vs vehicle	0.002022345	0.039748071	0.000205186	0.049970128	-0.160910189	-4.099130632	-3.224233789	4.15E-05	0.001263102	0.00022887	0.14
GDS2057.1.2.txt	GDS536.3.6.txt	0	Androgen receptor modulator effect: time course (HG-U133A)	DHT vs RTI-018	Androgen receptor antagonist to agonist conversion	R1881 vs N/A	0.002022345	0.039748071	0.000205186	0.049970128	-0.160910189	-4.099130632	-3.224233789	4.15E-05	0.001263102	0.00022887	0.14
GDS1375.1.2.txt	GDS1505.4.6.txt	0	Cutaneous malignant melanoma	benign nevi vs malignant melanoma	Cultured skin substitute	633 vs 634	0.005451533	0.077762828	-0.001806888	0.093176201	0.312848129	3.953001735	3.376989128	7.72E-05	0.000732839	0.00023782	0.15
GDS1209.6.8.txt	GDS1250.0.1.txt	0	Sarcoma and hypoxia	malignant fibrous histiocytoma vs synovial	Atypical ductal hyperplasia and breast cancer	ADH with no breast cancer vs ADH with breast cancer	-0.009104349	0.08012186	0.005102381	0.064160167	-0.260915885	-3.14285684	-4.146159193	0.001673077	3.38E-05	0.000237837	0.15
GDS1775.0.2.txt	GDS715.17.20.txt	0	Major leukocyte types	eosinophil vs macrophage	Acute myeloid leukemia cell differentiation induced by various drugs	acute myelogenous leukemia vs monocyte	0.006837313	0.120364089	0.008866712	0.132326247	0.470365223	3.851048199	3.487581043	0.000117613	0.000487411	0.000239429	0.15
GDS1775.4.5.txt	GDS715.2.20.txt	0	Major leukocyte types	unstimulated vs stimulated	Acute myeloid leukemia cell differentiation induced by various drugs	negative control vs monocyte	0.01207582	0.088541501	0.008189229	0.079375997	0.316891818	3.442634175	3.889117613	0.000576078	0.000100609	0.000240746	0.15
GDS1775.2.3.txt	GDS715.6.19.txt	0	Major leukocyte types	macrophage vs neutrophil	Acute myeloid leukemia cell differentiation induced by various drugs	16-ketoestradiol vs neutrophil	-0.000106419	0.157401917	0.00696835	0.101033455	0.447295371	2.842416395	4.358229848	0.004477296	1.31E-05	0.000242293	0.15
GDS1505.2.3.txt	GDS1618.0.1.txt	0	Cultured skin substitute	cultured fibroblast vs cultured keratinocyte	Lymph node and tonsil comparison	tonsil vs lymph node	-0.004326097	0.060134422	0.002049528	0.124834911	-0.285614865	-4.677666431	-2.304358534	2.90E-06	0.021202525	0.000248034	0.16
GDS1329.1.2.txt	GDS1781.2.3.txt	0	Molecular apocrine breast tumors	basal tumor vs luminal tumor	RNAlater preservative effect on lymph-node negative breast and Dukes' B colon tumor samples	lymph node-negative breast cancer vs Dukes B colon cancer	-0.002618102	0.061135703	0.003890117	0.084326292	-0.257146342	-4.163332185	-3.095552448	3.14E-05	0.001964466	0.000248219	0.16
GDS1775.0.3.txt	GDS715.14.19.txt	0	Major leukocyte types	eosinophil vs neutrophil	Acute myeloid leukemia cell differentiation induced by various drugs	R- vs neutrophil	0.007713422	0.110988135	0.004676882	0.129258788	0.4426255	3.918545704	3.388153526	8.91E-05	0.000703649	0.000250369	0.16
GDS1775.4.5.txt	GDS715.12.20.txt	0	Major leukocyte types	unstimulated vs stimulated	Acute myeloid leukemia cell differentiation induced by various drugs	5-fluorouracil vs monocyte	0.01207582	0.088541501	0.008405968	0.085148158	0.327322189	3.560436233	3.745427128	0.000370239	0.000180087	0.000258216	0.16
GDS1775.1.3.txt	GDS715.18.19.txt	0	Major leukocyte types	mast cell vs neutrophil	Acute myeloid leukemia cell differentiation induced by various drugs	HL-60 cell line vs neutrophil	0.005687314	0.169155001	0.003565205	0.142659781	0.567382099	3.320592258	3.952178322	0.000898266	7.74E-05	0.000263751	0.17
GDS1064.2.5.txt	GDS715.17.19.txt	0	Acute myeloid leukemia subclasses	AML without maturation vs acute monoblastic/moncytic leukemia	Acute myeloid leukemia cell differentiation induced by various drugs	acute myelogenous leukemia vs neutrophil	0.006960513	0.086718923	0.007656485	0.086936832	0.323783465	3.653446595	3.636283656	0.000258744	0.0002766	0.000267523	0.17
GDS1220.2.3.txt	GDS1505.0.7.txt	0	Malignant pleural mesothelioma	mesothelial cell line vs pleural	Cultured skin substitute	skin vs 651	-0.00099527	0.153697815	-0.0001424	0.11480916	-0.474694184	-3.082014634	-4.133396543	0.002056048	3.57E-05	0.000271093	0.17
GDS1362.0.1.txt	GDS1479.1.2.txt	0	Ischemic and nonischemic cardiomyopathy comparison	non-failing heart vs non-ischemic cardiomyopathy	Carcinoma in situ lesions of the urinary bladder	superficial transitional cell carcinoma w/ surrounding carcinoma in situ lesion vs superficial transitional cell carcinoma w/o surrounding carcinoma in situ	0.009916288	0.176701968	-0.010651658	0.203107898	-0.685359486	-3.93473702	-3.321918219	8.33E-05	0.000894009	0.000272874	0.17
GDS1775.0.3.txt	GDS715.1.19.txt	0	Major leukocyte types	eosinophil vs neutrophil	Acute myeloid leukemia cell differentiation induced by various drugs	positive control vs neutrophil	0.007713422	0.110988135	0.003031174	0.117576796	0.420681676	3.720832464	3.552150719	0.000198567	0.000382096	0.000275448	0.17
GDS1209.2.8.txt	GDS1975.0.1.txt	0	Sarcoma and hypoxia	fibrosarcoma vs synovial	Gliomas of grades III and IV (HG-U133A)	grade III glioma vs grade IV glioma	-0.006326494	0.062631677	0.003238208	0.08370432	-0.260894547	-4.064525575	-3.1555451	4.81E-05	0.001601986	0.000277676	0.17
GDS1209.2.8.txt	GDS1975.0.5.txt	0	Sarcoma and hypoxia	fibrosarcoma vs synovial	Gliomas of grades III and IV (HG-U133A)	grade III glioma vs glioblastoma	-0.006326494	0.062631677	0.003238208	0.08370432	-0.260894547	-4.064525575	-3.1555451	4.81E-05	0.001601986	0.000277676	0.17
GDS1775.1.3.txt	GDS715.8.19.txt	0	Major leukocyte types	mast cell vs neutrophil	Acute myeloid leukemia cell differentiation induced by various drugs	1,10-phenanthroline vs neutrophil	0.005687314	0.169155001	0.007352717	0.095711483	0.436570398	2.547267789	4.484495162	0.010857006	7.31E-06	0.000281692	0.18
GDS1615.0.2.txt	GDS962.0.2.txt	0	Ulcerative colitis and Crohn's disease comparison: peripheral blood mononuclear cells	normal vs Crohn's disease	Peripheral blood mononuclear cells and the effect of exercise	before exercise vs 60 min after exercise	0.005085076	0.127743519	0.00511709	0.063894396	0.300041899	2.308976801	4.615816524	0.020944867	3.92E-06	0.000286374	0.18
GDS1775.0.2.txt	GDS715.8.20.txt	0	Major leukocyte types	eosinophil vs macrophage	Acute myeloid leukemia cell differentiation induced by various drugs	1,10-phenanthroline vs monocyte	0.006837313	0.120364089	0.010298611	0.096422915	0.39468921	3.222322361	3.986506737	0.001271559	6.71E-05	0.000291997	0.18
GDS1775.2.3.txt	GDS715.14.19.txt	0	Major leukocyte types	macrophage vs neutrophil	Acute myeloid leukemia cell differentiation induced by various drugs	R- vs neutrophil	-0.000106419	0.157401917	0.004676882	0.129258788	0.513787572	3.264852171	3.938693057	0.001095213	8.19E-05	0.000299545	0.19
GDS1505.1.2.txt	GDS1746.1.2.txt	0	Cultured skin substitute	cultured skin substitute vs cultured fibroblast	Primary epithelial cell cultures from prostate tumors	primary culture vs basaloid	-0.001612245	0.09770923	-0.004279855	0.062757359	-0.273537838	-2.783008259	-4.290460726	0.005385742	1.78E-05	0.000309886	0.19
GDS1775.1.3.txt	GDS715.5.19.txt	0	Major leukocyte types	mast cell vs neutrophil	Acute myeloid leukemia cell differentiation induced by various drugs	sulmazole vs neutrophil	0.005687314	0.169155001	0.004894949	0.13147916	0.534946066	3.12883894	4.031445863	0.001754984	5.54E-05	0.000311909	0.20
GDS1775.4.5.txt	GDS715.18.20.txt	0	Major leukocyte types	unstimulated vs stimulated	Acute myeloid leukemia cell differentiation induced by various drugs	HL-60 cell line vs monocyte	0.01207582	0.088541501	0.007282749	0.06903455	0.286454026	3.09886552	4.043935626	0.001942631	5.26E-05	0.000319542	0.20
GDS1775.1.3.txt	GDS715.13.19.txt	0	Major leukocyte types	mast cell vs neutrophil	Acute myeloid leukemia cell differentiation induced by various drugs	8- vs neutrophil	0.005687314	0.169155001	0.003878616	0.14892723	0.573450251	3.356465582	3.824496254	0.000789456	0.00013104	0.000321636	0.20
GDS1775.4.5.txt	GDS715.11.20.txt	0	Major leukocyte types	unstimulated vs stimulated	Acute myeloid leukemia cell differentiation induced by various drugs	scopolamine methyl bromide vs monocyte	0.01207582	0.088541501	0.008756966	0.078785281	0.309589131	3.36015661	3.818380317	0.000778983	0.000134331	0.000323483	0.20
GDS1505.1.2.txt	GDS1746.2.3.txt	0	Cultured skin substitute	cultured skin substitute vs cultured fibroblast	Primary epithelial cell cultures from prostate tumors	basaloid vs Gleason score 6 tumor	-0.001612245	0.09770923	0.00756437	0.095115392	0.349426108	3.592683654	3.594178951	0.00032729	0.000325416	0.000326352	0.20
GDS1775.2.3.txt	GDS715.16.19.txt	0	Major leukocyte types	macrophage vs neutrophil	Acute myeloid leukemia cell differentiation induced by various drugs	acute promyelocytic leukemia vs neutrophil	-0.000106419	0.157401917	0.008459205	0.081736377	0.37701002	2.395882123	4.509018243	0.016580422	6.51E-06	0.000328611	0.21
GDS1775.1.3.txt	GDS715.15.19.txt	0	Major leukocyte types	mast cell vs neutrophil	Acute myeloid leukemia cell differentiation induced by various drugs	cyclazosin HCl vs neutrophil	0.005687314	0.169155001	0.004037066	0.133889488	0.536790516	3.139742841	3.979053604	0.001690961	6.92E-05	0.000342049	0.21
GDS1775.1.3.txt	GDS715.10.19.txt	0	Major leukocyte types	mast cell vs neutrophil	Acute myeloid leukemia cell differentiation induced by various drugs	pergolide methanesulfonate vs neutrophil	0.005687314	0.169155001	0.003935068	0.14330654	0.557941386	3.264781237	3.865883014	0.001095487	0.000110688	0.00034822	0.22
GDS1041.1.2.txt	GDS858.0.2.txt	0	CREB, CREMalpha, CREMtau2alpha, ATF2, and ATF2-small overexpression effect on myometrial cells	CREMalpha transfected vs CREMtau2alpha transfected	Mucoid and motile Pseudomonas aeruginosa infected lung epithelial cell comparison	FRD1 vs FRD875	-0.003804605	0.053987828	-0.007030472	0.071723554	0.2131057	4.017763129	3.069231221	5.88E-05	0.002146104	0.000355092	0.22
GDS1775.2.3.txt	GDS715.15.19.txt	0	Major leukocyte types	macrophage vs neutrophil	Acute myeloid leukemia cell differentiation induced by various drugs	cyclazosin HCl vs neutrophil	-0.000106419	0.157401917	0.004037066	0.133889488	0.517285772	3.287076804	3.833375669	0.001012332	0.000126397	0.000357709	0.22
GDS1064.0.2.txt	GDS715.6.17.txt	0	Acute myeloid leukemia subclasses	APL with translocation vs AML without maturation	Acute myeloid leukemia cell differentiation induced by various drugs	16-ketoestradiol vs acute myelogenous leukemia	-0.001668446	0.093124178	0.000716146	0.087303991	0.320862332	3.463448316	3.667028071	0.000533299	0.000245386	0.000361751	0.23
GDS1041.1.2.txt	GDS858.2.3.txt	0	CREB, CREMalpha, CREMtau2alpha, ATF2, and ATF2-small overexpression effect on myometrial cells	CREMalpha transfected vs CREMtau2alpha transfected	Mucoid and motile Pseudomonas aeruginosa infected lung epithelial cell comparison	FRD875 vs FRD1234	-0.003804605	0.053987828	0.001967098	0.053900879	-0.193155597	-3.507290402	-3.620028058	0.000452695	0.000294571	0.000365172	0.23
GDS1220.2.3.txt	GDS1505.0.6.txt	0	Malignant pleural mesothelioma	mesothelial cell line vs pleural	Cultured skin substitute	skin vs 634	-0.00099527	0.153697815	0.000284782	0.126270559	-0.492073362	-3.19508832	-3.899231507	0.001397881	9.65E-05	0.000367278	0.23
GDS1775.2.3.txt	GDS715.11.19.txt	0	Major leukocyte types	macrophage vs neutrophil	Acute myeloid leukemia cell differentiation induced by various drugs	scopolamine methyl bromide vs neutrophil	-0.000106419	0.157401917	0.005155871	0.132342883	0.513312189	3.261831987	3.839695085	0.001106948	0.000123187	0.000369272	0.23
GDS564.0.1.txt	GDS810.0.3.txt	0	Sex specific transcription in hypothalamus	male vs female	Alzheimer's disease at various stages of severity	control vs severe AD	-0.001079086	0.066560205	-0.004280575	0.10686439	-0.287332298	-4.300666034	-2.648700116	1.70E-05	0.008080199	0.000370937	0.23
GDS1505.1.2.txt	GDS1746.2.4.txt	0	Cultured skin substitute	cultured skin substitute vs cultured fibroblast	Primary epithelial cell cultures from prostate tumors	basaloid vs Gleason score 7 tumor	-0.001612245	0.09770923	0.004287188	0.062367412	0.267667368	2.755928106	4.223041683	0.005852585	2.41E-05	0.000375584	0.24
GDS1775.0.2.txt	GDS715.7.20.txt	0	Major leukocyte types	eosinophil vs macrophage	Acute myeloid leukemia cell differentiation induced by various drugs	4,5-dianilinophthalimide vs monocyte	0.006837313	0.120364089	0.010755933	0.086901508	0.364089249	2.968094036	4.065905476	0.002996527	4.78E-05	0.000378646	0.24
GDS1775.0.3.txt	GDS715.12.19.txt	0	Major leukocyte types	eosinophil vs neutrophil	Acute myeloid leukemia cell differentiation induced by various drugs	5-fluorouracil vs neutrophil	0.007713422	0.110988135	0.00482394	0.139334275	0.442703518	3.919248644	3.142655159	8.88E-05	0.00167423	0.000385635	0.24
GDS1775.2.3.txt	GDS715.18.19.txt	0	Major leukocyte types	macrophage vs neutrophil	Acute myeloid leukemia cell differentiation induced by various drugs	HL-60 cell line vs neutrophil	-0.000106419	0.157401917	0.003565205	0.142659781	0.532325268	3.382625172	3.706441011	0.000717966	0.000210192	0.000388472	0.24
GDS1775.2.3.txt	GDS715.2.19.txt	0	Major leukocyte types	macrophage vs neutrophil	Acute myeloid leukemia cell differentiation induced by various drugs	negative control vs neutrophil	-0.000106419	0.157401917	0.004131389	0.146373434	0.539841107	3.430374521	3.659883508	0.000602749	0.00025233	0.000389989	0.24
GDS1064.0.1.txt	GDS715.0.7.txt	0	Acute myeloid leukemia subclasses	APL with translocation vs AML with inversion	Acute myeloid leukemia cell differentiation induced by various drugs	none vs 4,5-dianilinophthalimide	0.002204529	0.083558811	-0.007135883	0.09116067	-0.310607919	-3.743620151	-3.328979875	0.000181388	0.000871647	0.000397625	0.25
GDS1321.9.10.txt	GDS1746.0.1.txt	0	Barrett's metaplasia progression to adenocarcinoma	patient 7 vs patient 8	Primary epithelial cell cultures from prostate tumors	control culture vs primary culture	-0.000930821	0.054013997	0.004263623	0.05748964	0.198499724	3.692201175	3.378627893	0.000222322	0.000728485	0.00040244	0.25
GDS2190.0.1.txt	GDS810.0.3.txt	0	Bipolar disorder: dorsolateral prefrontal cortex	control vs bipolar disorder	Alzheimer's disease at various stages of severity	control vs severe AD	-0.007197602	0.134888903	-0.004280575	0.10686439	0.413849206	3.121433995	3.912713865	0.001799726	9.13E-05	0.000405279	0.25
GDS1064.0.2.txt	GDS715.7.17.txt	0	Acute myeloid leukemia subclasses	APL with translocation vs AML without maturation	Acute myeloid leukemia cell differentiation induced by various drugs	4,5-dianilinophthalimide vs acute myelogenous leukemia	-0.001668446	0.093124178	0.000401656	0.126512012	0.374151892	4.035690254	2.954266785	5.44E-05	0.003134129	0.000413072	0.26
GDS1321.5.10.txt	GDS1746.2.4.txt	0	Barrett's metaplasia progression to adenocarcinoma	patient 3 vs patient 8	Primary epithelial cell cultures from prostate tumors	basaloid vs Gleason score 7 tumor	0.00122085	0.076665026	0.004287188	0.062367412	0.244808892	3.177303314	3.856528549	0.001486515	0.000115009	0.000413476	0.26
GDS1321.5.10.txt	GDS1746.1.2.txt	0	Barrett's metaplasia progression to adenocarcinoma	patient 3 vs patient 8	Primary epithelial cell cultures from prostate tumors	primary culture vs basaloid	0.00122085	0.076665026	-0.004279855	0.062757359	-0.244664215	-3.207265123	-3.830377256	0.001340034	0.000127947	0.000414069	0.26
GDS1064.0.3.txt	GDS715.16.17.txt	0	Acute myeloid leukemia subclasses	APL with translocation vs AML with maturation	Acute myeloid leukemia cell differentiation induced by various drugs	acute promyelocytic leukemia vs acute myelogenous leukemia	-0.003851433	0.090177571	0.001249507	0.075703773	0.288514612	3.242114883	3.794594276	0.001186462	0.000147885	0.000418879	0.26
GDS1775.1.3.txt	GDS715.9.19.txt	0	Major leukocyte types	mast cell vs neutrophil	Acute myeloid leukemia cell differentiation induced by various drugs	5-fluorouridine vs neutrophil	0.005687314	0.169155001	0.003609684	0.158839558	0.581877266	3.406283885	3.640576623	0.000658536	0.000272028	0.00042325	0.27
GDS1414.3.5.txt	GDS395.3.7.txt	0	Candoxin effect on glial cells: time course	12 h vs 48 h	Biomaterial engineering	2 hour vs 24 hour	0.003511941	0.08331761	7.22E-05	0.083953835	0.296539284	3.516991696	3.531310386	0.000436468	0.000413506	0.000424832	0.27
GDS1362.1.2.txt	GDS1972.1.2.txt	0	Ischemic and nonischemic cardiomyopathy comparison	non-ischemic cardiomyopathy vs ischemic cardiomyopathy	RNAlater preservative effect on uterine myometrium: time course	snap-frozen vs RNAlater	-0.011737125	0.139768404	-0.009775232	0.116137135	0.434554192	3.193077289	3.825903099	0.001407653	0.000130294	0.000428262	0.27
GDS1775.0.3.txt	GDS715.11.19.txt	0	Major leukocyte types	eosinophil vs neutrophil	Acute myeloid leukemia cell differentiation induced by various drugs	scopolamine methyl bromide vs neutrophil	0.007713422	0.110988135	0.005155871	0.132342883	0.430014016	3.804916585	3.210283275	0.000141852	0.001326042	0.000433707	0.27
GDS2055.12.14.txt	GDS914.0.3.txt	0	Skeletal muscle types (HG-U133A)	7 vs 9	Metabolic syndrome response to exercise intervention (HG-U133A)	0 h vs 14 d after exercise	-0.005133424	0.059276744	0.001880508	0.046661332	-0.183270318	-3.005173373	-3.967971249	0.002654294	7.25E-05	0.000438636	0.28
GDS1220.2.3.txt	GDS1505.0.1.txt	0	Malignant pleural mesothelioma	mesothelial cell line vs pleural	Cultured skin substitute	skin vs cultured skin substitute	-0.00099527	0.153697815	0.003441809	0.081236239	-0.355791471	-2.30840108	-4.422081642	0.020976838	9.78E-06	0.000452833	0.28
GDS1064.0.5.txt	GDS715.1.7.txt	0	Acute myeloid leukemia subclasses	APL with translocation vs acute monoblastic/moncytic leukemia	Acute myeloid leukemia cell differentiation induced by various drugs	positive control vs 4,5-dianilinophthalimide	0.005082592	0.097227398	-0.008981623	0.074768117	-0.297755277	-3.114737988	-3.86225663	0.001841083	0.000112344	0.000454792	0.29
GDS1775.0.1.txt	GDS715.19.20.txt	0	Major leukocyte types	eosinophil vs mast cell	Acute myeloid leukemia cell differentiation induced by various drugs	neutrophil vs monocyte	-0.001117122	0.136964507	0.001193649	0.120668459	0.448011662	3.279161841	3.70285672	0.00104116	0.000213185	0.000471126	0.30
GDS1479.1.2.txt	GDS987.0.1.txt	0	Carcinoma in situ lesions of the urinary bladder	superficial transitional cell carcinoma w/ surrounding carcinoma in situ lesion vs superficial transitional cell carcinoma w/o surrounding carcinoma in situ	Kidney transplant response to calcineurin inhibitor-free immunosuppression using sirolimus	cyclosporine vs sirolimus	-0.010651658	0.203107898	-0.012683762	0.194981254	0.683537005	3.417831944	3.57070618	0.000631221	0.00035602	0.000474054	0.30
GDS2039.0.1.txt	GDS858.2.3.txt	0	Endothelial cell morphogenesis (HG-U133A)	proliferation vs tubulogenesis	Mucoid and motile Pseudomonas aeruginosa infected lung epithelial cell comparison	FRD875 vs FRD1234	-0.005635743	0.078658093	0.001967098	0.053900879	-0.220727263	-2.734512281	-4.13155341	0.006247276	3.60E-05	0.000474449	0.30
GDS1041.1.2.txt	GDS858.2.6.txt	0	CREB, CREMalpha, CREMtau2alpha, ATF2, and ATF2-small overexpression effect on myometrial cells	CREMalpha transfected vs CREMtau2alpha transfected	Mucoid and motile Pseudomonas aeruginosa infected lung epithelial cell comparison	FRD875 vs mucoid	-0.003804605	0.053987828	0.007030472	0.071723554	-0.2131057	-3.876820048	-3.069231221	0.000105831	0.002146104	0.000476574	0.30
GDS1549.1.2.txt	GDS858.0.2.txt	0	Estrogen effect on estrogen receptor alpha positive breast cancer cell lines	T47-D vs MCF-7	Mucoid and motile Pseudomonas aeruginosa infected lung epithelial cell comparison	FRD1 vs FRD875	0.002563578	0.045621893	-0.007030472	0.071723554	-0.190781828	-4.237996163	-2.561938776	2.26E-05	0.010408965	0.000484507	0.30
GDS1775.1.3.txt	GDS715.4.19.txt	0	Major leukocyte types	mast cell vs neutrophil	Acute myeloid leukemia cell differentiation induced by various drugs	a-methyl-L-p-tyrosine vs neutrophil	0.005687314	0.169155001	0.004608445	0.128039233	0.509251557	2.976939738	3.941316283	0.002911412	8.10E-05	0.000485724	0.31
GDS1543.0.1.txt	GDS858.1.8.txt	0	Tumor necrosis factor effect on microvascular endothelial cells	control vs tumor necrosis factor	Mucoid and motile Pseudomonas aeruginosa infected lung epithelial cell comparison	FRD440 vs non-mucoid, non-motile	0.007953156	0.075106186	-0.012649635	0.076221826	-0.265891088	-3.646094385	-3.322427022	0.000266256	0.00089238	0.000487444	0.31
GDS1543.0.1.txt	GDS858.7.8.txt	0	Tumor necrosis factor effect on microvascular endothelial cells	control vs tumor necrosis factor	Mucoid and motile Pseudomonas aeruginosa infected lung epithelial cell comparison	motile vs non-mucoid, non-motile	0.007953156	0.075106186	-0.012649635	0.076221826	-0.265891088	-3.646094385	-3.322427022	0.000266256	0.00089238	0.000487444	0.31
GDS1209.2.3.txt	GDS1503.5.7.txt	0	Sarcoma and hypoxia	fibrosarcoma vs leiomyosarcoma	Hutchinson-Gilford progeria syndrome: fibroblast (HG-U133A)	AG10750 vs AG11513	0.001279061	0.068036766	0.000380793	0.025911006	-0.120168596	-1.785029849	-4.652439525	0.074256484	3.28E-06	0.000493543	0.31
GDS1688.0.1.txt	GDS1975.1.4.txt	0	Various lung cancer cell lines	non-small cell adenocarcinoma vs small cell cancer	Gliomas of grades III and IV (HG-U133A)	grade IV glioma vs anaplastic oligodendroglioma	-0.010220508	0.09041479	-0.00523214	0.087835694	0.302567746	3.459481064	3.504268841	0.000541217	0.000457863	0.000497799	0.31
GDS1775.2.3.txt	GDS715.12.19.txt	0	Major leukocyte types	macrophage vs neutrophil	Acute myeloid leukemia cell differentiation induced by various drugs	5-fluorouracil vs neutrophil	-0.000106419	0.157401917	0.00482394	0.139334275	0.516444146	3.281729818	3.671890543	0.001031724	0.000240763	0.000498398	0.31
GDS1775.0.3.txt	GDS715.10.19.txt	0	Major leukocyte types	eosinophil vs neutrophil	Acute myeloid leukemia cell differentiation induced by various drugs	pergolide methanesulfonate vs neutrophil	0.007713422	0.110988135	0.003935068	0.14330654	0.438094634	3.877722731	3.029586554	0.000105439	0.002448887	0.000508141	0.32
GDS1775.4.5.txt	GDS715.15.20.txt	0	Major leukocyte types	unstimulated vs stimulated	Acute myeloid leukemia cell differentiation induced by various drugs	cyclazosin HCl vs monocyte	0.01207582	0.088541501	0.007899128	0.075837534	0.292780688	3.170319725	3.756471847	0.001522713	0.000172326	0.000512253	0.32
GDS1499.2.4.txt	GDS916.0.1.txt	0	Hepatocyte nuclear factor 1beta mutant overexpression effect on embryonic kidney cells	wild type HNF1alpha vs HNF1beta A263insGG mutant	Ewing family tumor histogenetic origin	mock transfected vs EWS-FL1 transfected	0.001996276	0.09164893	0.000703204	0.064390781	-0.258073387	-2.837672678	-4.018845377	0.004544374	5.85E-05	0.000515532	0.32
GDS1775.2.3.txt	GDS715.8.19.txt	0	Major leukocyte types	macrophage vs neutrophil	Acute myeloid leukemia cell differentiation induced by various drugs	1,10-phenanthroline vs neutrophil	-0.000106419	0.157401917	0.007352717	0.095711483	0.407851698	2.591824319	4.184440252	0.009546851	2.86E-05	0.000522413	0.33
GDS1414.0.4.txt	GDS395.0.1.txt	0	Candoxin effect on glial cells: time course	control vs 24 h	Biomaterial engineering	collagen/chondroitin tissue engineering scaffold mesh vs tissue culture polystyrene dish	-0.000906097	0.040404889	0.003902957	0.109856378	0.187948815	4.67406096	1.675331564	2.95E-06	0.093869209	0.000526495	0.33
GDS1414.2.4.txt	GDS395.0.1.txt	0	Candoxin effect on glial cells: time course	0 h vs 24 h	Biomaterial engineering	collagen/chondroitin tissue engineering scaffold mesh vs tissue culture polystyrene dish	-0.000906097	0.040404889	0.003902957	0.109856378	0.187948815	4.67406096	1.675331564	2.95E-06	0.093869209	0.000526495	0.33
GDS1549.1.2.txt	GDS858.0.8.txt	0	Estrogen effect on estrogen receptor alpha positive breast cancer cell lines	T47-D vs MCF-7	Mucoid and motile Pseudomonas aeruginosa infected lung epithelial cell comparison	FRD1 vs non-mucoid, non-motile	0.002563578	0.045621893	-0.00795899	0.070160079	-0.18856973	-4.189508537	-2.574266486	2.80E-05	0.010045288	0.000529929	0.33
GDS1549.1.2.txt	GDS858.6.8.txt	0	Estrogen effect on estrogen receptor alpha positive breast cancer cell lines	T47-D vs MCF-7	Mucoid and motile Pseudomonas aeruginosa infected lung epithelial cell comparison	mucoid vs non-mucoid, non-motile	0.002563578	0.045621893	-0.00795899	0.070160079	-0.18856973	-4.189508537	-2.574266486	2.80E-05	0.010045288	0.000529929	0.33
GDS1282.0.2.txt	GDS505.0.1.txt	0	Clear cell sarcoma of the kidney	control vs clear cell sarcoma of the kidney	Renal clear cell carcinoma (HG-U133A)	RCC vs normal	0.000544266	0.030774668	-0.007760051	0.061019586	-0.136613927	-4.45685371	-2.111680604	8.32E-06	0.034713847	0.000537327	0.34
GDS1558.1.2.txt	GDS2055.6.7.txt	0	Permanent atrial fibrillation (HG-U133A)	permanent atrial fibrillation vs ventricle	Skeletal muscle types (HG-U133A)	1 vs 2	-0.004835752	0.066115413	-5.23E-05	0.046620958	-0.18833684	-2.775466126	-4.038623955	0.005512265	5.38E-05	0.000544399	0.34
GDS1321.9.10.txt	GDS1746.0.4.txt	0	Barrett's metaplasia progression to adenocarcinoma	patient 7 vs patient 8	Primary epithelial cell cultures from prostate tumors	control culture vs Gleason score 7 tumor	-0.000930821	0.054013997	0.004139008	0.057527541	0.193949523	3.607960028	3.299472071	0.000308614	0.000968669	0.000546758	0.34
GDS1064.0.2.txt	GDS715.1.17.txt	0	Acute myeloid leukemia subclasses	APL with translocation vs AML without maturation	Acute myeloid leukemia cell differentiation induced by various drugs	positive control vs acute myelogenous leukemia	-0.001668446	0.093124178	-0.006176059	0.121203728	0.357815626	3.860265718	3.003139346	0.000113264	0.002672101	0.000550139	0.35
GDS1775.4.5.txt	GDS715.7.20.txt	0	Major leukocyte types	unstimulated vs stimulated	Acute myeloid leukemia cell differentiation induced by various drugs	4,5-dianilinophthalimide vs monocyte	0.01207582	0.088541501	0.010755933	0.086901508	0.314327673	3.413674366	3.493285084	0.000640932	0.000477117	0.000552991	0.35
GDS1375.0.1.txt	GDS2039.0.1.txt	0	Cutaneous malignant melanoma	normal vs benign nevi	Endothelial cell morphogenesis (HG-U133A)	proliferation vs tubulogenesis	0.004629497	0.126785683	-0.005635743	0.078658093	-0.329520447	-2.635549502	-4.117627219	0.008400118	3.83E-05	0.000567055	0.36
GDS1064.3.5.txt	GDS715.1.7.txt	0	Acute myeloid leukemia subclasses	AML with maturation vs acute monoblastic/moncytic leukemia	Acute myeloid leukemia cell differentiation induced by various drugs	positive control vs 4,5-dianilinophthalimide	0.009659102	0.090822656	-0.008981623	0.074768117	-0.282750757	-3.219569562	-3.661575893	0.001283833	0.000250669	0.000567289	0.36
GDS1558.2.3.txt	GDS2055.6.7.txt	0	Permanent atrial fibrillation (HG-U133A)	ventricle vs atrium	Skeletal muscle types (HG-U133A)	1 vs 2	0.00612993	0.078341873	-5.23E-05	0.046620958	0.197658634	2.444780781	4.240817199	0.014494024	2.23E-05	0.000568148	0.36
GDS1362.1.2.txt	GDS1972.1.5.txt	0	Ischemic and nonischemic cardiomyopathy comparison	non-ischemic cardiomyopathy vs ischemic cardiomyopathy	RNAlater preservative effect on uterine myometrium: time course	snap-frozen vs 72 h	-0.011737125	0.139768404	-0.007342309	0.07809882	0.325122312	2.410125803	4.256973679	0.015947024	2.07E-05	0.000574841	0.36
GDS1036.5.7.txt	GDS1479.0.4.txt	0	Microglial cell response to interferon-gamma: time course	B18 vs W	Carcinoma in situ lesions of the urinary bladder	normal urothelium vs carcinoma in situ lesion	-0.002130224	0.094080167	0.002462267	0.09026767	0.317176337	3.393983771	3.486453901	0.000688837	0.00048947	0.000580659	0.36
GDS2055.12.14.txt	GDS914.2.3.txt	0	Skeletal muscle types (HG-U133A)	7 vs 9	Metabolic syndrome response to exercise intervention (HG-U133A)	3 d after exercise vs 14 d after exercise	-0.005133424	0.059276744	0.000531558	0.051500083	-0.191096675	-3.137204192	-3.720930554	0.001705674	0.00019849	0.000581859	0.37
GDS1321.3.10.txt	GDS1746.1.2.txt	0	Barrett's metaplasia progression to adenocarcinoma	patient 1 vs patient 8	Primary epithelial cell cultures from prostate tumors	primary culture vs basaloid	-0.000559858	0.050758806	-0.004279855	0.062757359	-0.194170635	-3.814328864	-3.025793053	0.000136554	0.00247982	0.000581918	0.37
GDS2039.0.1.txt	GDS858.0.2.txt	0	Endothelial cell morphogenesis (HG-U133A)	proliferation vs tubulogenesis	Mucoid and motile Pseudomonas aeruginosa infected lung epithelial cell comparison	FRD1 vs FRD875	-0.005635743	0.078658093	-0.007030472	0.071723554	0.250985404	3.262488803	3.597366005	0.001104386	0.000321456	0.000595828	0.37
GDS1321.8.9.txt	GDS1499.2.4.txt	0	Barrett's metaplasia progression to adenocarcinoma	patient 6 vs patient 7	Hepatocyte nuclear factor 1beta mutant overexpression effect on embryonic kidney cells	wild type HNF1alpha vs HNF1beta A263insGG mutant	0.002674351	0.054101978	0.001996276	0.09164893	0.229617011	4.194720217	2.483615846	2.73E-05	0.013005603	0.000596091	0.37
GDS1321.3.10.txt	GDS1746.2.4.txt	0	Barrett's metaplasia progression to adenocarcinoma	patient 1 vs patient 8	Primary epithelial cell cultures from prostate tumors	basaloid vs Gleason score 7 tumor	-0.000559858	0.050758806	0.004287188	0.062367412	0.19260844	3.80561155	3.019545723	0.000141454	0.002531539	0.000598412	0.38
GDS1064.0.5.txt	GDS715.16.17.txt	0	Acute myeloid leukemia subclasses	APL with translocation vs acute monoblastic/moncytic leukemia	Acute myeloid leukemia cell differentiation induced by various drugs	acute promyelocytic leukemia vs acute myelogenous leukemia	0.005082592	0.097227398	0.001249507	0.075703773	0.292714722	2.958344424	3.850075127	0.003092965	0.000118082	0.000604336	0.38
GDS1499.2.3.txt	GDS916.0.1.txt	0	Hepatocyte nuclear factor 1beta mutant overexpression effect on embryonic kidney cells	wild type HNF1alpha vs wild type HNF1beta	Ewing family tumor histogenetic origin	mock transfected vs EWS-FL1 transfected	0.003385472	0.098781162	0.000703204	0.064390781	-0.26078469	-2.674296982	-4.060952377	0.007488611	4.89E-05	0.000604971	0.38
GDS1259.0.1.txt	GDS2055.12.14.txt	0	Dermatomyositis	normal vs dermatomyositis	Skeletal muscle types (HG-U133A)	7 vs 9	0.013684914	0.117552569	-0.005133424	0.059276744	-0.259219531	-2.321552372	-4.286438302	0.020257048	1.82E-05	0.000606455	0.38
GDS1375.1.2.txt	GDS1505.5.6.txt	0	Cutaneous malignant melanoma	benign nevi vs malignant melanoma	Cultured skin substitute	639 vs 634	0.005451533	0.077762828	0.000866154	0.124206716	0.32464645	4.1047236	2.606785732	4.05E-05	0.009139652	0.000608253	0.38
GDS1775.2.3.txt	GDS715.5.19.txt	0	Major leukocyte types	macrophage vs neutrophil	Acute myeloid leukemia cell differentiation induced by various drugs	sulmazole vs neutrophil	-0.000106419	0.157401917	0.004894949	0.13147916	0.492061089	3.126820289	3.705272671	0.001767078	0.000211163	0.000610854	0.38
GDS1549.1.2.txt	GDS858.2.6.txt	0	Estrogen effect on estrogen receptor alpha positive breast cancer cell lines	T47-D vs MCF-7	Mucoid and motile Pseudomonas aeruginosa infected lung epithelial cell comparison	FRD875 vs mucoid	0.002563578	0.045621893	0.007030472	0.071723554	0.190781828	4.125612475	2.561938776	3.70E-05	0.010408965	0.00062038	0.39
GDS1064.0.1.txt	GDS715.0.3.txt	0	Acute myeloid leukemia subclasses	APL with translocation vs AML with inversion	Acute myeloid leukemia cell differentiation induced by various drugs	none vs erythro-9-	0.002204529	0.083558811	-0.004088112	0.079254378	-0.279353422	-3.369578242	-3.473187419	0.000752833	0.000514316	0.00062225	0.39
GDS1775.0.3.txt	GDS715.2.19.txt	0	Major leukocyte types	eosinophil vs neutrophil	Acute myeloid leukemia cell differentiation induced by various drugs	negative control vs neutrophil	0.007713422	0.110988135	0.004131389	0.146373434	0.434823223	3.848247405	2.94241804	0.000118966	0.003256598	0.000622434	0.39
GDS1479.0.4.txt	GDS1684.3.4.txt	0	Carcinoma in situ lesions of the urinary bladder	normal urothelium vs carcinoma in situ lesion	Cardiac allograft rejection: time course	Subject 1 vs Subject 12	0.002462267	0.09026767	-0.004820331	0.062104093	-0.250344615	-2.800635944	-3.953431581	0.005100201	7.70E-05	0.000626826	0.39
GDS1209.5.8.txt	GDS1975.1.4.txt	0	Sarcoma and hypoxia	pleomorphic liposarcoma vs synovial	Gliomas of grades III and IV (HG-U133A)	grade IV glioma vs anaplastic oligodendroglioma	-0.008561469	0.077063881	-0.00523214	0.087835694	0.272170438	3.642846748	3.158198733	0.000269639	0.001587474	0.000654252	0.41
GDS1971.0.1.txt	GDS962.0.2.txt	0	Uncomplicated and complicated malaria: whole blood	healthy vs uncomplicated malaria	Peripheral blood mononuclear cells and the effect of exercise	before exercise vs 60 min after exercise	0.00364364	0.102907168	0.00511709	0.063894396	0.266887828	2.558074366	4.096927974	0.01052536	4.19E-05	0.000663826	0.42
GDS1220.2.3.txt	GDS1505.0.3.txt	0	Malignant pleural mesothelioma	mesothelial cell line vs pleural	Cultured skin substitute	skin vs cultured keratinocyte	-0.00099527	0.153697815	-0.003054244	0.127763556	-0.474594188	-3.081364036	-3.690723399	0.002060545	0.000223617	0.000678803	0.43
GDS1064.3.5.txt	GDS715.7.20.txt	0	Acute myeloid leukemia subclasses	AML with maturation vs acute monoblastic/moncytic leukemia	Acute myeloid leukemia cell differentiation induced by various drugs	4,5-dianilinophthalimide vs monocyte	0.009659102	0.090822656	0.010755933	0.086901508	0.311838779	3.327139838	3.464644675	0.000877423	0.000530933	0.000682534	0.43
GDS1414.3.5.txt	GDS395.5.7.txt	0	Candoxin effect on glial cells: time course	12 h vs 48 h	Biomaterial engineering	8 hour vs 24 hour	0.003511941	0.08331761	0.003987633	0.081250218	0.282883033	3.353085761	3.432549559	0.00079916	0.000597935	0.000691264	0.43
GDS1064.0.5.txt	GDS715.0.7.txt	0	Acute myeloid leukemia subclasses	APL with translocation vs acute monoblastic/moncytic leukemia	Acute myeloid leukemia cell differentiation induced by various drugs	none vs 4,5-dianilinophthalimide	0.005082592	0.097227398	-0.007135883	0.09116067	-0.320403673	-3.347680516	-3.436435797	0.000814908	0.000589422	0.000693055	0.44
GDS1505.0.3.txt	GDS1746.2.4.txt	0	Cultured skin substitute	skin vs cultured keratinocyte	Primary epithelial cell cultures from prostate tumors	basaloid vs Gleason score 7 tumor	-0.003054244	0.127763556	0.004287188	0.062367412	-0.267901649	-2.072949553	-4.364279831	0.038176972	1.28E-05	0.000697795	0.44
GDS1505.1.2.txt	GDS1746.0.1.txt	0	Cultured skin substitute	cultured skin substitute vs cultured fibroblast	Primary epithelial cell cultures from prostate tumors	control culture vs primary culture	-0.001612245	0.09770923	0.004263623	0.05748964	0.241129444	2.484327114	4.12014794	0.012979652	3.79E-05	0.000701033	0.44
GDS1615.0.2.txt	GDS1971.0.1.txt	0	Ulcerative colitis and Crohn's disease comparison: peripheral blood mononuclear cells	normal vs Crohn's disease	Uncomplicated and complicated malaria: whole blood	healthy vs uncomplicated malaria	0.005085076	0.127743519	0.00364364	0.102907168	0.388602541	3.002245962	3.740836611	0.002679954	0.000183409	0.00070109	0.44
GDS1041.1.2.txt	GDS2039.0.1.txt	0	CREB, CREMalpha, CREMtau2alpha, ATF2, and ATF2-small overexpression effect on myometrial cells	CREMalpha transfected vs CREMtau2alpha transfected	Endothelial cell morphogenesis (HG-U133A)	proliferation vs tubulogenesis	-0.003804605	0.053987828	-0.005635743	0.078658093	0.209251945	3.946381193	2.731920896	7.93E-05	0.006296625	0.000706811	0.44
GDS1775.2.3.txt	GDS715.13.19.txt	0	Major leukocyte types	macrophage vs neutrophil	Acute myeloid leukemia cell differentiation induced by various drugs	8- vs neutrophil	-0.000106419	0.157401917	0.003878616	0.14892723	0.519391517	3.300454943	3.461508676	0.000965282	0.000537157	0.000720075	0.45
GDS1220.2.4.txt	GDS1505.0.7.txt	0	Malignant pleural mesothelioma	mesothelial cell line vs lung	Cultured skin substitute	skin vs 651	-0.003135269	0.182558587	-0.0001424	0.11480916	-0.467204587	-2.542029517	-4.068161357	0.011021087	4.74E-05	0.000722662	0.45
GDS1321.9.10.txt	GDS1505.1.2.txt	0	Barrett's metaplasia progression to adenocarcinoma	patient 7 vs patient 8	Cultured skin substitute	cultured skin substitute vs cultured fibroblast	-0.000930821	0.054013997	-0.001612245	0.09770923	0.225937354	4.200173768	2.328844463	2.67E-05	0.019867304	0.000727929	0.46
GDS1775.0.3.txt	GDS715.15.19.txt	0	Major leukocyte types	eosinophil vs neutrophil	Acute myeloid leukemia cell differentiation induced by various drugs	cyclazosin HCl vs neutrophil	0.007713422	0.110988135	0.004037066	0.133889488	0.414701379	3.666950156	3.067188612	0.000245461	0.002160824	0.000728284	0.46
GDS1505.0.3.txt	GDS1746.1.2.txt	0	Cultured skin substitute	skin vs cultured keratinocyte	Primary epithelial cell cultures from prostate tumors	primary culture vs basaloid	-0.003054244	0.127763556	-0.004279855	0.062757359	0.266820339	2.112297054	4.319815211	0.03466098	1.56E-05	0.000735707	0.46
GDS1064.2.4.txt	GDS715.1.17.txt	0	Acute myeloid leukemia subclasses	AML without maturation vs acute myelomonocytic leukemia	Acute myeloid leukemia cell differentiation induced by various drugs	positive control vs acute myelogenous leukemia	0.000482656	0.044825084	-0.006176059	0.121203728	-0.203468428	-4.549931988	-1.627774753	5.37E-06	0.103572672	0.000745523	0.47
GDS1688.0.1.txt	GDS1975.4.5.txt	0	Various lung cancer cell lines	non-small cell adenocarcinoma vs small cell cancer	Gliomas of grades III and IV (HG-U133A)	anaplastic oligodendroglioma vs glioblastoma	-0.010220508	0.09041479	0.00523214	0.087835694	-0.302567746	-3.233400627	-3.504268841	0.001223259	0.000457863	0.000748388	0.47
GDS1775.1.3.txt	GDS715.17.19.txt	0	Major leukocyte types	mast cell vs neutrophil	Acute myeloid leukemia cell differentiation induced by various drugs	acute myelogenous leukemia vs neutrophil	0.005687314	0.169155001	0.007656485	0.086936832	0.378185774	2.202113203	4.262051905	0.027657316	2.03E-05	0.00074848	0.47
GDS1775.2.3.txt	GDS715.4.19.txt	0	Major leukocyte types	macrophage vs neutrophil	Acute myeloid leukemia cell differentiation induced by various drugs	a-methyl-L-p-tyrosine vs neutrophil	-0.000106419	0.157401917	0.004608445	0.128039233	0.476471422	3.027776596	3.68529995	0.002463601	0.000228434	0.000750179	0.47
GDS1321.0.1.txt	GDS1975.1.2.txt	0	Barrett's metaplasia progression to adenocarcinoma	normal vs Barrett's esophagus	Gliomas of grades III and IV (HG-U133A)	grade IV glioma vs anaplastic astrocytoma	0.004476866	0.058702834	-0.003302791	0.089602042	-0.232534053	-4.037469809	-2.558326321	5.40E-05	0.010517734	0.000753844	0.47
GDS2039.0.1.txt	GDS858.2.6.txt	0	Endothelial cell morphogenesis (HG-U133A)	proliferation vs tubulogenesis	Mucoid and motile Pseudomonas aeruginosa infected lung epithelial cell comparison	FRD875 vs mucoid	-0.005635743	0.078658093	0.007030472	0.071723554	-0.250985404	-3.11919159	-3.597366005	0.001813481	0.000321456	0.000763514	0.48
GDS1209.0.3.txt	GDS505.0.1.txt	0	Sarcoma and hypoxia	normal vs leiomyosarcoma	Renal clear cell carcinoma (HG-U133A)	RCC vs normal	0.00363485	0.110338781	-0.007760051	0.061019586	-0.259695569	-2.386562691	-4.128764794	0.017006704	3.65E-05	0.000787568	0.49
GDS1375.1.2.txt	GDS1505.0.7.txt	0	Cutaneous malignant melanoma	benign nevi vs malignant melanoma	Cultured skin substitute	skin vs 651	0.005451533	0.077762828	-0.0001424	0.11480916	0.309490332	3.909821766	2.696934055	9.24E-05	0.006998114	0.000803975	0.50
GDS1362.1.2.txt	GDS1479.1.2.txt	0	Ischemic and nonischemic cardiomyopathy comparison	non-ischemic cardiomyopathy vs ischemic cardiomyopathy	Carcinoma in situ lesions of the urinary bladder	superficial transitional cell carcinoma w/ surrounding carcinoma in situ lesion vs superficial transitional cell carcinoma w/o surrounding carcinoma in situ	-0.011737125	0.139768404	-0.010651658	0.203107898	0.53509096	3.912386983	2.686959109	9.14E-05	0.00721058	0.000811765	0.51
GDS1362.1.2.txt	GDS1972.1.4.txt	0	Ischemic and nonischemic cardiomyopathy comparison	non-ischemic cardiomyopathy vs ischemic cardiomyopathy	RNAlater preservative effect on uterine myometrium: time course	snap-frozen vs 24 h	-0.011737125	0.139768404	-0.009479864	0.129831397	0.439892986	3.231274724	3.461203215	0.001232394	0.000537767	0.000814089	0.51
GDS1064.3.5.txt	GDS715.12.20.txt	0	Acute myeloid leukemia subclasses	AML with maturation vs acute monoblastic/moncytic leukemia	Acute myeloid leukemia cell differentiation induced by various drugs	5-fluorouracil vs monocyte	0.009659102	0.090822656	0.008405968	0.085148158	0.302690627	3.226414407	3.45614827	0.001253517	0.000547954	0.000828776	0.52
GDS1362.1.2.txt	GDS1479.0.5.txt	0	Ischemic and nonischemic cardiomyopathy comparison	non-ischemic cardiomyopathy vs ischemic cardiomyopathy	Carcinoma in situ lesions of the urinary bladder	normal urothelium vs normal mucosa	-0.011737125	0.139768404	0.009273535	0.163203332	-0.504575241	-3.526105342	-3.148518909	0.000421719	0.001641001	0.00083189	0.52
GDS1064.0.2.txt	GDS715.8.17.txt	0	Acute myeloid leukemia subclasses	APL with translocation vs AML without maturation	Acute myeloid leukemia cell differentiation induced by various drugs	1,10-phenanthroline vs acute myelogenous leukemia	-0.001668446	0.093124178	0.000360348	0.088861973	0.303223409	3.274035389	3.408241451	0.001060234	0.00065383	0.000832594	0.52
GDS1663.2.5.txt	GDS715.6.19.txt	0	Expression data from different research centers	universal RNA vs spleen	Acute myeloid leukemia cell differentiation induced by various drugs	16-ketoestradiol vs neutrophil	0.00422122	0.159520325	0.00696835	0.101033455	0.409996943	2.543724266	3.989060768	0.010967761	6.63E-05	0.000852966	0.54
GDS1321.8.9.txt	GDS1499.2.3.txt	0	Barrett's metaplasia progression to adenocarcinoma	patient 6 vs patient 7	Hepatocyte nuclear factor 1beta mutant overexpression effect on embryonic kidney cells	wild type HNF1alpha vs wild type HNF1beta	0.002674351	0.054101978	0.003385472	0.098781162	0.227560626	4.15671079	2.269411996	3.23E-05	0.023243279	0.000866278	0.54
GDS1775.2.3.txt	GDS715.10.19.txt	0	Major leukocyte types	macrophage vs neutrophil	Acute myeloid leukemia cell differentiation induced by various drugs	pergolide methanesulfonate vs neutrophil	-0.000106419	0.157401917	0.003935068	0.14330654	0.500793397	3.182298061	3.467101568	0.001461113	0.000526103	0.000876753	0.55
GDS1775.0.2.txt	GDS715.3.20.txt	0	Major leukocyte types	eosinophil vs macrophage	Acute myeloid leukemia cell differentiation induced by various drugs	erythro-9- vs monocyte	0.006837313	0.120364089	0.009178783	0.095309618	0.360109427	2.935029176	3.682006614	0.003335162	0.000231405	0.000878507	0.55
GDS1663.2.5.txt	GDS715.8.19.txt	0	Expression data from different research centers	universal RNA vs spleen	Acute myeloid leukemia cell differentiation induced by various drugs	1,10-phenanthroline vs neutrophil	0.00422122	0.159520325	0.007352717	0.095711483	0.39359917	2.440930007	4.035528881	0.014649494	5.45E-05	0.000893363	0.56
GDS1321.1.2.txt	GDS1505.1.2.txt	0	Barrett's metaplasia progression to adenocarcinoma	Barrett's esophagus vs adenocarcinoma	Cultured skin substitute	cultured skin substitute vs cultured fibroblast	-0.002465695	0.067682369	-0.001612245	0.09770923	0.259618575	3.872268004	2.673553155	0.000107827	0.007505239	0.000899594	0.56
GDS1688.0.1.txt	GDS1975.0.1.txt	0	Various lung cancer cell lines	non-small cell adenocarcinoma vs small cell cancer	Gliomas of grades III and IV (HG-U133A)	grade III glioma vs grade IV glioma	-0.010220508	0.09041479	0.003238208	0.08370432	-0.291233008	-3.108036865	-3.517993069	0.001883347	0.000434824	0.000904944	0.57
GDS1688.0.1.txt	GDS1975.0.5.txt	0	Various lung cancer cell lines	non-small cell adenocarcinoma vs small cell cancer	Gliomas of grades III and IV (HG-U133A)	grade III glioma vs glioblastoma	-0.010220508	0.09041479	0.003238208	0.08370432	-0.291233008	-3.108036865	-3.517993069	0.001883347	0.000434824	0.000904944	0.57
GDS1209.0.1.txt	GDS505.0.1.txt	0	Sarcoma and hypoxia	normal vs sarcoma	Renal clear cell carcinoma (HG-U133A)	RCC vs normal	0.001982373	0.144031391	-0.007760051	0.061019586	-0.272393815	-1.904974925	-4.336865947	0.05678332	1.45E-05	0.000905915	0.57
GDS1064.2.5.txt	GDS962.0.2.txt	0	Acute myeloid leukemia subclasses	AML without maturation vs acute monoblastic/moncytic leukemia	Peripheral blood mononuclear cells and the effect of exercise	before exercise vs 60 min after exercise	0.006960513	0.086718923	0.00511709	0.063894396	0.247404061	2.77267684	3.791990943	0.005559731	0.000149444	0.000911521	0.57
GDS1556.0.1.txt	GDS2055.6.7.txt	0	Atrial and ventricular myocardium comparison (HG-U133A)	ventricle vs atrium	Skeletal muscle types (HG-U133A)	1 vs 2	0.005483796	0.087942269	-5.23E-05	0.046620958	0.195206766	2.15735815	4.188225653	0.030977774	2.81E-05	0.000933231	0.59
GDS1250.0.1.txt	GDS1329.1.2.txt	0	Atypical ductal hyperplasia and breast cancer	ADH with no breast cancer vs ADH with breast cancer	Molecular apocrine breast tumors	basal tumor vs luminal tumor	0.005102381	0.064160167	-0.002618102	0.061135703	-0.205898136	-3.288652871	-3.325062505	0.001006681	0.000883987	0.000943341	0.59
GDS1414.3.5.txt	GDS395.4.7.txt	0	Candoxin effect on glial cells: time course	12 h vs 48 h	Biomaterial engineering	4 hour vs 24 hour	0.003511941	0.08331761	0.004832902	0.081529204	0.276679511	3.278629442	3.3343464	0.001043126	0.000855001	0.000944391	0.59
GDS1503.4.7.txt	GDS1637.0.1.txt	0	Hutchinson-Gilford progeria syndrome: fibroblast (HG-U133A)	GMO8398C vs AG11513	Oncogene-induced sensescence in vitro model	senescence induced vs senescence bypassed	0.005139618	0.053898928	-0.008855325	0.078534886	-0.207670758	-3.948323003	-2.531555646	7.87E-05	0.011355779	0.000945361	0.59
GDS1064.2.5.txt	GDS1209.5.7.txt	0	Acute myeloid leukemia subclasses	AML without maturation vs acute monoblastic/moncytic leukemia	Sarcoma and hypoxia	pleomorphic liposarcoma vs round cell	0.006960513	0.086718923	-0.01514481	0.080135141	-0.279537717	-3.303756798	-3.299337886	0.000953985	0.000969132	0.000961529	0.60
GDS1321.7.10.txt	GDS1505.1.2.txt	0	Barrett's metaplasia progression to adenocarcinoma	patient 5 vs patient 8	Cultured skin substitute	cultured skin substitute vs cultured fibroblast	0.001645373	0.07588058	-0.001612245	0.09770923	0.280488387	3.674761214	2.887144155	0.000238072	0.003887562	0.000962039	0.60
GDS1282.0.2.txt	GDS1663.3.5.txt	0	Clear cell sarcoma of the kidney	control vs clear cell sarcoma of the kidney	Expression data from different research centers	kidney vs spleen	0.000544266	0.030774668	0.005846319	0.066710303	0.133101605	4.307352412	1.907580695	1.65E-05	0.056445432	0.000965709	0.61
GDS1975.1.2.txt	GDS2055.13.14.txt	0	Gliomas of grades III and IV (HG-U133A)	grade IV glioma vs anaplastic astrocytoma	Skeletal muscle types (HG-U133A)	8 vs 9	-0.003302791	0.089602042	-0.002037766	0.044908951	0.186369431	2.116829242	4.195315043	0.034274348	2.72E-05	0.000966411	0.61
GDS1663.2.5.txt	GDS715.5.19.txt	0	Expression data from different research centers	universal RNA vs spleen	Acute myeloid leukemia cell differentiation induced by various drugs	sulmazole vs neutrophil	0.00422122	0.159520325	0.004894949	0.13147916	0.477971574	2.969843201	3.59811109	0.002979517	0.000320537	0.000977264	0.61
GDS1376.2.3.txt	GDS1615.0.1.txt	0	Essential thrombocythemia	normal vs thrombocythemia	Ulcerative colitis and Crohn's disease comparison: peripheral blood mononuclear cells	normal vs ulcerative colitis	-0.000594909	0.060668378	0.004817515	0.102334382	0.245182809	4.051166765	2.348822448	5.10E-05	0.018832884	0.000979682	0.62
GDS1220.2.4.txt	GDS1505.0.6.txt	0	Malignant pleural mesothelioma	mesothelial cell line vs lung	Cultured skin substitute	skin vs 634	-0.003135269	0.182558587	0.000284782	0.126270559	-0.485868693	-2.644265769	-3.85009361	0.008186834	0.000118073	0.000983179	0.62
GDS1312.0.1.txt	GDS1663.2.5.txt	0	Squamous lung cancer	normal vs cancer	Expression data from different research centers	universal RNA vs spleen	-0.00577311	0.106339761	0.00422122	0.159520325	-0.415599969	-3.853938126	-2.631772397	0.000116233	0.008494073	0.000993625	0.62
GDS2055.11.12.txt	GDS914.1.3.txt	0	Skeletal muscle types (HG-U133A)	6 vs 7	Metabolic syndrome response to exercise intervention (HG-U133A)	1 d after exercise vs 14 d after exercise	0.002896785	0.060426102	0.001049173	0.067769663	0.212092606	3.462010876	3.114128401	0.000536155	0.001844891	0.000994559	0.62
GDS1209.5.8.txt	GDS1975.4.5.txt	0	Sarcoma and hypoxia	pleomorphic liposarcoma vs synovial	Gliomas of grades III and IV (HG-U133A)	anaplastic oligodendroglioma vs glioblastoma	-0.008561469	0.077063881	0.00523214	0.087835694	-0.272170438	-3.420655266	-3.158198733	0.000624704	0.001587474	0.000995842	0.63
GDS1362.1.2.txt	GDS1972.2.3.txt	0	Ischemic and nonischemic cardiomyopathy comparison	non-ischemic cardiomyopathy vs ischemic cardiomyopathy	RNAlater preservative effect on uterine myometrium: time course	RNAlater vs control	-0.011737125	0.139768404	0.009362461	0.086350026	-0.339716012	-2.346588197	-4.042598332	0.018946183	5.29E-05	0.001000768	0.63
GDS1312.0.1.txt	GDS1505.0.1.txt	0	Squamous lung cancer	normal vs cancer	Cultured skin substitute	skin vs cultured skin substitute	-0.00577311	0.106339761	0.003441809	0.081236239	0.300576066	2.880852592	3.657656509	0.003966009	0.000254532	0.001004726	0.63
GDS1663.2.5.txt	GDS715.4.19.txt	0	Expression data from different research centers	universal RNA vs spleen	Acute myeloid leukemia cell differentiation induced by various drugs	a-methyl-L-p-tyrosine vs neutrophil	0.00422122	0.159520325	0.004608445	0.128039233	0.469168979	2.914661545	3.628267092	0.003560744	0.00028533	0.001007962	0.63
GDS1209.0.6.txt	GDS505.0.1.txt	0	Sarcoma and hypoxia	normal vs malignant fibrous histiocytoma	Renal clear cell carcinoma (HG-U133A)	RCC vs normal	0.005916296	0.150387437	-0.007760051	0.061019586	-0.271319927	-1.843479932	-4.319266881	0.065258975	1.57E-05	0.001010751	0.63
GDS1321.0.1.txt	GDS1975.2.5.txt	0	Barrett's metaplasia progression to adenocarcinoma	normal vs Barrett's esophagus	Gliomas of grades III and IV (HG-U133A)	anaplastic astrocytoma vs glioblastoma	0.004476866	0.058702834	0.003302791	0.089602042	0.232534053	3.884943419	2.558326321	0.000102354	0.010517734	0.001037559	0.65
GDS1775.0.3.txt	GDS715.13.19.txt	0	Major leukocyte types	eosinophil vs neutrophil	Acute myeloid leukemia cell differentiation induced by various drugs	8- vs neutrophil	0.007713422	0.110988135	0.003878616	0.14892723	0.419116393	3.706729305	2.788192429	0.000209953	0.005300306	0.001054901	0.66
GDS1063.2.3.txt	GDS1663.4.5.txt	0	Primary effusion lymphomas and associated viral infections	KSHV-negative EBV-positive vs KSHV-positive EBV-negative	Expression data from different research centers	liver vs spleen	-0.001292751	0.031960739	0.003237946	0.0709781	-0.136642239	-4.234867293	-1.970751329	2.29E-05	0.048752318	0.001055888	0.66
GDS1775.2.3.txt	GDS715.9.19.txt	0	Major leukocyte types	macrophage vs neutrophil	Acute myeloid leukemia cell differentiation induced by various drugs	5-fluorouridine vs neutrophil	-0.000106419	0.157401917	0.003609684	0.158839558	0.518840862	3.296956543	3.243720794	0.000977387	0.001179793	0.001073831	0.67
GDS1220.2.4.txt	GDS1505.0.1.txt	0	Malignant pleural mesothelioma	mesothelial cell line vs lung	Cultured skin substitute	skin vs cultured skin substitute	-0.003135269	0.182558587	0.003441809	0.081236239	-0.344063475	-1.867500239	-4.277712619	0.061831766	1.89E-05	0.001080523	0.68
GDS1479.0.4.txt	GDS1972.1.5.txt	0	Carcinoma in situ lesions of the urinary bladder	normal urothelium vs carcinoma in situ lesion	RNAlater preservative effect on uterine myometrium: time course	snap-frozen vs 72 h	0.002462267	0.09026767	-0.007342309	0.07809882	-0.27614354	-3.086440654	-3.441809132	0.002025684	0.000577838	0.001081904	0.68
GDS1036.3.4.txt	GDS1543.0.1.txt	0	Microglial cell response to interferon-gamma: time course	IFN-gamma vs untreated	Tumor necrosis factor effect on microvascular endothelial cells	control vs tumor necrosis factor	-0.006602846	0.057442384	0.007953156	0.075106186	-0.212136693	-3.578086981	-2.930382437	0.000346118	0.003385451	0.001082482	0.68
GDS1479.2.3.txt	GDS1975.1.4.txt	0	Carcinoma in situ lesions of the urinary bladder	superficial transitional cell carcinoma w/o surrounding carcinoma in situ vs muscle invasive carcinoma	Gliomas of grades III and IV (HG-U133A)	grade IV glioma vs anaplastic oligodendroglioma	0.010677313	0.143278023	-0.00523214	0.087835694	-0.347855322	-2.502356104	-3.900728336	0.012336974	9.59E-05	0.001087733	0.68
GDS1775.0.3.txt	GDS715.5.19.txt	0	Major leukocyte types	eosinophil vs neutrophil	Acute myeloid leukemia cell differentiation induced by various drugs	sulmazole vs neutrophil	0.007713422	0.110988135	0.004894949	0.13147916	0.398473285	3.520735479	2.993465538	0.000430351	0.002758288	0.00108951	0.68
GDS1041.0.2.txt	GDS1327.0.1.txt	0	CREB, CREMalpha, CREMtau2alpha, ATF2, and ATF2-small overexpression effect on myometrial cells	CREB transfected vs CREMtau2alpha transfected	Lens epithelial and lens cortical fiber cell comparison	lens epithelial vs lens cortical fiber	-0.006976146	0.067730735	-0.003370078	0.053056121	0.18810975	2.880315622	3.609005379	0.003972772	0.000307373	0.001105045	0.69
GDS1775.1.2.txt	GDS715.8.20.txt	0	Major leukocyte types	mast cell vs macrophage	Acute myeloid leukemia cell differentiation induced by various drugs	1,10-phenanthroline vs monocyte	0.010892476	0.091575819	0.010298611	0.096422915	0.316947091	3.342089839	3.180244873	0.000831501	0.001471507	0.001106146	0.69
GDS1479.2.5.txt	GDS715.5.8.txt	0	Carcinoma in situ lesions of the urinary bladder	superficial transitional cell carcinoma w/o surrounding carcinoma in situ vs normal mucosa	Acute myeloid leukemia cell differentiation induced by various drugs	sulmazole vs 1,10-phenanthroline	0.001645007	0.126463248	-0.000409607	0.082446463	0.319733878	2.515267291	3.883046905	0.011894218	0.000103156	0.001107681	0.70
GDS1503.1.4.txt	GDS395.5.7.txt	0	Hutchinson-Gilford progeria syndrome: fibroblast (HG-U133A)	HGPS vs GMO8398C	Biomaterial engineering	8 hour vs 24 hour	-0.003320068	0.051379708	0.003987633	0.081250218	-0.202055932	-3.8679835	-2.535914001	0.000109739	0.011215427	0.001109401	0.70
GDS1775.0.3.txt	GDS715.18.19.txt	0	Major leukocyte types	eosinophil vs neutrophil	Acute myeloid leukemia cell differentiation induced by various drugs	HL-60 cell line vs neutrophil	0.007713422	0.110988135	0.003565205	0.142659781	0.410308415	3.627369676	2.851141418	0.000286323	0.004356257	0.001116825	0.70
GDS1775.2.3.txt	GDS715.17.19.txt	0	Major leukocyte types	macrophage vs neutrophil	Acute myeloid leukemia cell differentiation induced by various drugs	acute myelogenous leukemia vs neutrophil	-0.000106419	0.157401917	0.007656485	0.086936832	0.358306996	2.277058766	4.033394185	0.022782712	5.50E-05	0.001119162	0.70
GDS834.2.3.txt	GDS901.1.2.txt	0	Sindbis virus-induced cell death	WT 293 vs resistant cells	Estrogen receptor alpha L540Q mutation effect on gene induction by estradiol: time course	ERalpha transfected vs ERalpha L540Q transfected	0.00183952	0.075873926	0.002137892	0.045684801	-0.178933397	-2.382543343	-3.963490806	0.017193509	7.39E-05	0.001126917	0.71
GDS1975.2.5.txt	GDS558.2.4.txt	0	Gliomas of grades III and IV (HG-U133A)	anaplastic astrocytoma vs glioblastoma	Myocardial remodeling in response to LVAD	ischemic vs acute myocardial infarction	0.003302791	0.089602042	-0.002948142	0.069870139	0.253437361	2.791616856	3.669457447	0.005244541	0.000243066	0.001129057	0.71
GDS1479.3.4.txt	GDS2113.4.6.txt	0	Carcinoma in situ lesions of the urinary bladder	muscle invasive carcinoma vs carcinoma in situ lesion	Pheochromocytomas of various genetic origins	MEN 2A mutation vs SDHB mutation	-0.008981183	0.194276831	0.001567236	0.09545326	-0.397984973	-2.002316936	-4.185841431	0.045250664	2.84E-05	0.001133853	0.71
GDS1376.0.1.txt	GDS917.0.1.txt	0	Essential thrombocythemia	white blood cell vs platelet	Whole blood RNA isolation and leukocyte RNA purification: comparison of methods	buffy coat vs PAXgene	-0.009983154	0.17909388	-0.009697681	0.158243872	0.535779793	3.047356776	3.447068553	0.002308635	0.000566704	0.001143816	0.72
GDS1376.0.1.txt	GDS917.0.3.txt	0	Essential thrombocythemia	white blood cell vs platelet	Whole blood RNA isolation and leukocyte RNA purification: comparison of methods	buffy coat vs whole blood	-0.009983154	0.17909388	-0.009697681	0.158243872	0.535779793	3.047356776	3.447068553	0.002308635	0.000566704	0.001143816	0.72
GDS1376.0.1.txt	GDS917.2.3.txt	0	Essential thrombocythemia	white blood cell vs platelet	Whole blood RNA isolation and leukocyte RNA purification: comparison of methods	leukocyte vs whole blood	-0.009983154	0.17909388	-0.009697681	0.158243872	0.535779793	3.047356776	3.447068553	0.002308635	0.000566704	0.001143816	0.72
GDS1479.4.5.txt	GDS1505.4.7.txt	0	Carcinoma in situ lesions of the urinary bladder	carcinoma in situ lesion vs normal mucosa	Cultured skin substitute	633 vs 651	0.010563284	0.167338633	-0.003063737	0.074898028	-0.317696909	-1.961652172	-4.200820529	0.049802986	2.66E-05	0.001150872	0.72
GDS1209.5.8.txt	GDS1975.1.3.txt	0	Sarcoma and hypoxia	pleomorphic liposarcoma vs synovial	Gliomas of grades III and IV (HG-U133A)	grade IV glioma vs anaplastic mixed oligo-astrocytoma	-0.008561469	0.077063881	0.001797261	0.075853676	0.244827974	3.28804417	3.203941142	0.00100886	0.001355602	0.00116945	0.73
GDS1353.2.3.txt	GDS916.0.1.txt	0	Glucocorticoid effect on lens epithelial cells: time course	4 h vs 16 h	Ewing family tumor histogenetic origin	mock transfected vs EWS-FL1 transfected	-0.005303592	0.13317946	0.000703204	0.064390781	-0.268746233	-1.978102641	-4.184596518	0.047917127	2.86E-05	0.001169985	0.73
GDS1209.5.7.txt	GDS1975.1.2.txt	0	Sarcoma and hypoxia	pleomorphic liposarcoma vs round cell	Gliomas of grades III and IV (HG-U133A)	grade IV glioma vs anaplastic astrocytoma	-0.01514481	0.080135141	-0.003302791	0.089602042	0.26430415	3.487221174	2.98661655	0.000488068	0.002820834	0.001173353	0.74
GDS1220.2.3.txt	GDS1505.5.7.txt	0	Malignant pleural mesothelioma	mesothelial cell line vs pleural	Cultured skin substitute	639 vs 651	-0.00099527	0.153697815	-0.000127827	0.094021423	-0.369777698	-2.399399295	-3.931549421	0.016421994	8.44E-05	0.001177293	0.74
GDS1975.2.5.txt	GDS2055.13.14.txt	0	Gliomas of grades III and IV (HG-U133A)	anaplastic astrocytoma vs glioblastoma	Skeletal muscle types (HG-U133A)	8 vs 9	0.003302791	0.089602042	-0.002037766	0.044908951	-0.186369431	-2.116829242	-4.104564026	0.034274348	4.05E-05	0.001178295	0.74
GDS1064.2.5.txt	GDS715.1.7.txt	0	Acute myeloid leukemia subclasses	AML without maturation vs acute monoblastic/moncytic leukemia	Acute myeloid leukemia cell differentiation induced by various drugs	positive control vs 4,5-dianilinophthalimide	0.006960513	0.086718923	-0.008981623	0.074768117	-0.261735527	-3.098470686	-3.380503815	0.001945222	0.00072353	0.00118635	0.75
GDS1775.0.2.txt	GDS715.16.20.txt	0	Major leukocyte types	eosinophil vs macrophage	Acute myeloid leukemia cell differentiation induced by various drugs	acute promyelocytic leukemia vs monocyte	0.006837313	0.120364089	0.009342478	0.12886845	0.411316494	3.360463934	3.119258562	0.000778117	0.001813068	0.001187762	0.75
GDS1479.0.1.txt	GDS987.0.1.txt	0	Carcinoma in situ lesions of the urinary bladder	normal urothelium vs superficial transitional cell carcinoma w/ surrounding carcinoma in situ lesion	Kidney transplant response to calcineurin inhibitor-free immunosuppression using sirolimus	cyclosporine vs sirolimus	0.010205414	0.230090118	-0.012683762	0.194981254	-0.685115543	-3.021950541	-3.448699647	0.002511515	0.000563293	0.00118942	0.75
GDS1321.5.10.txt	GDS1505.2.3.txt	0	Barrett's metaplasia progression to adenocarcinoma	patient 3 vs patient 8	Cultured skin substitute	cultured fibroblast vs cultured keratinocyte	0.00122085	0.076665026	-0.004326097	0.060134422	-0.219159082	-2.874582355	-3.572545921	0.004045623	0.000353527	0.001195926	0.75
GDS1630.3.5.txt	GDS2039.0.1.txt	0	Immortalized endothelial cell line response to atorvastatin	mevalonate vs atorvastatin and mevalonate	Endothelial cell morphogenesis (HG-U133A)	proliferation vs tubulogenesis	-0.000279705	0.021954917	-0.005635743	0.078658093	0.097949	4.47410959	1.316898735	7.67E-06	0.18787256	0.001200647	0.75
GDS1321.4.9.txt	GDS1746.2.4.txt	0	Barrett's metaplasia progression to adenocarcinoma	patient 2 vs patient 7	Primary epithelial cell cultures from prostate tumors	basaloid vs Gleason score 7 tumor	0.001554453	0.037834962	0.004287188	0.062367412	-0.146338577	-3.908898563	-2.415135743	9.27E-05	0.015729344	0.001207639	0.76
GDS1775.0.3.txt	GDS715.9.19.txt	0	Major leukocyte types	eosinophil vs neutrophil	Acute myeloid leukemia cell differentiation induced by various drugs	5-fluorouridine vs neutrophil	0.007713422	0.110988135	0.003609684	0.158839558	0.423409676	3.745411666	2.642918404	0.000180098	0.008219483	0.001216681	0.76
GDS1259.0.1.txt	GDS2055.6.12.txt	0	Dermatomyositis	normal vs dermatomyositis	Skeletal muscle types (HG-U133A)	1 vs 7	0.013684914	0.117552569	0.006461159	0.071628978	0.28939303	2.34540272	3.949963816	0.019006541	7.82E-05	0.001218855	0.77
GDS1220.2.4.txt	GDS1312.0.1.txt	0	Malignant pleural mesothelioma	mesothelial cell line vs lung	Squamous lung cancer	normal vs cancer	-0.003135269	0.182558587	-0.00577311	0.106339761	-0.426942934	-2.32148852	-3.960605331	0.020260492	7.48E-05	0.001230721	0.77
GDS1220.2.3.txt	GDS1505.4.6.txt	0	Malignant pleural mesothelioma	mesothelial cell line vs pleural	Cultured skin substitute	633 vs 634	-0.00099527	0.153697815	-0.001806888	0.093176201	-0.367172851	-2.382451452	-3.921236986	0.017197801	8.81E-05	0.001230874	0.77
GDS1479.3.4.txt	GDS2113.3.6.txt	0	Carcinoma in situ lesions of the urinary bladder	muscle invasive carcinoma vs carcinoma in situ lesion	Pheochromocytomas of various genetic origins	sporadic vs SDHB mutation	-0.008981183	0.194276831	0.000587538	0.086078617	-0.3638552	-1.826640959	-4.233835885	0.067753758	2.30E-05	0.001247624	0.78
GDS715.16.17.txt	GDS760.2.3.txt	0	Acute myeloid leukemia cell differentiation induced by various drugs	acute promyelocytic leukemia vs acute myelogenous leukemia	T-cell acute lymphoblastic leukemia and T-cell lymphoblastic lymphoma comparison	T-cell acute lymphoblastic leukemia vs T-cell lymphoblastic lymphoma	0.001249507	0.075703773	-0.000110613	0.062120228	-0.218897922	-2.908011308	-3.521997836	0.003637354	0.000428308	0.001248162	0.78
GDS1775.1.2.txt	GDS715.3.20.txt	0	Major leukocyte types	mast cell vs macrophage	Acute myeloid leukemia cell differentiation induced by various drugs	erythro-9- vs monocyte	0.010892476	0.091575819	0.009178783	0.095309618	0.311445859	3.28201687	3.171422599	0.001030674	0.001516943	0.00125039	0.79
GDS1064.2.5.txt	GDS1209.6.8.txt	0	Acute myeloid leukemia subclasses	AML without maturation vs acute monoblastic/moncytic leukemia	Sarcoma and hypoxia	malignant fibrous histiocytoma vs synovial	0.006960513	0.086718923	-0.009104349	0.08012186	-0.270109423	-3.195034343	-3.257601283	0.001398143	0.001123581	0.001253366	0.79
GDS1064.0.2.txt	GDS715.0.3.txt	0	Acute myeloid leukemia subclasses	APL with translocation vs AML without maturation	Acute myeloid leukemia cell differentiation induced by various drugs	none vs erythro-9-	-0.001668446	0.093124178	-0.004088112	0.079254378	-0.278515914	-2.972884954	-3.462620078	0.00295015	0.000534943	0.001256249	0.79
GDS1376.0.3.txt	GDS917.0.1.txt	0	Essential thrombocythemia	white blood cell vs thrombocythemia	Whole blood RNA isolation and leukocyte RNA purification: comparison of methods	buffy coat vs PAXgene	-0.00821805	0.1615672	-0.009697681	0.158243872	0.506097281	3.183290485	3.259494071	0.001456115	0.001116112	0.001274828	0.80
GDS1376.0.3.txt	GDS917.0.3.txt	0	Essential thrombocythemia	white blood cell vs thrombocythemia	Whole blood RNA isolation and leukocyte RNA purification: comparison of methods	buffy coat vs whole blood	-0.00821805	0.1615672	-0.009697681	0.158243872	0.506097281	3.183290485	3.259494071	0.001456115	0.001116112	0.001274828	0.80
GDS1376.0.3.txt	GDS917.2.3.txt	0	Essential thrombocythemia	white blood cell vs thrombocythemia	Whole blood RNA isolation and leukocyte RNA purification: comparison of methods	leukocyte vs whole blood	-0.00821805	0.1615672	-0.009697681	0.158243872	0.506097281	3.183290485	3.259494071	0.001456115	0.001116112	0.001274828	0.80
GDS1775.0.1.txt	GDS715.3.19.txt	0	Major leukocyte types	eosinophil vs mast cell	Acute myeloid leukemia cell differentiation induced by various drugs	erythro-9- vs neutrophil	-0.001117122	0.136964507	0.006006111	0.115002904	-0.39839956	-2.90062329	-3.516482249	0.003724213	0.000437306	0.001276174	0.80
GDS1975.1.4.txt	GDS558.0.1.txt	0	Gliomas of grades III and IV (HG-U133A)	grade IV glioma vs anaplastic oligodendroglioma	Myocardial remodeling in response to LVAD	pre-implant vs post-implant	-0.00523214	0.087835694	-0.004852111	0.062439692	0.227295815	2.647305949	3.717954362	0.008113591	0.000200843	0.00127654	0.80
GDS1975.0.1.txt	GDS558.0.1.txt	0	Gliomas of grades III and IV (HG-U133A)	grade III glioma vs grade IV glioma	Myocardial remodeling in response to LVAD	pre-implant vs post-implant	0.003238208	0.08370432	-0.004852111	0.062439692	-0.22991155	-2.785396977	-3.604429028	0.005346221	0.00031284	0.001293256	0.81
GDS1975.0.5.txt	GDS558.0.1.txt	0	Gliomas of grades III and IV (HG-U133A)	grade III glioma vs glioblastoma	Myocardial remodeling in response to LVAD	pre-implant vs post-implant	0.003238208	0.08370432	-0.004852111	0.062439692	-0.22991155	-2.785396977	-3.604429028	0.005346221	0.00031284	0.001293256	0.81
GDS1362.1.2.txt	GDS1972.3.4.txt	0	Ischemic and nonischemic cardiomyopathy comparison	non-ischemic cardiomyopathy vs ischemic cardiomyopathy	RNAlater preservative effect on uterine myometrium: time course	control vs 24 h	-0.011737125	0.139768404	-0.008850731	0.100232395	0.361368473	2.669455953	3.693608279	0.007597424	0.000221094	0.001296051	0.81
GDS1220.2.3.txt	GDS1505.0.2.txt	0	Malignant pleural mesothelioma	mesothelial cell line vs pleural	Cultured skin substitute	skin vs cultured fibroblast	-0.00099527	0.153697815	0.001005141	0.116256433	-0.422071257	-2.739635485	-3.639165477	0.006150735	0.000273523	0.001297061	0.81
GDS1479.3.4.txt	GDS2113.6.7.txt	0	Carcinoma in situ lesions of the urinary bladder	muscle invasive carcinoma vs carcinoma in situ lesion	Pheochromocytomas of various genetic origins	SDHB mutation vs unidentified mutation	-0.008981183	0.194276831	-0.000730921	0.085416245	0.356697072	1.882253544	4.184543507	0.059801609	2.86E-05	0.001307199	0.82
GDS1064.2.3.txt	GDS715.16.17.txt	0	Acute myeloid leukemia subclasses	AML without maturation vs AML with maturation	Acute myeloid leukemia cell differentiation induced by various drugs	acute promyelocytic leukemia vs acute myelogenous leukemia	-0.00242883	0.0543773	0.001249507	0.075703773	-0.202202338	-3.673840182	-2.687472976	0.000238932	0.007199491	0.00131156	0.82
GDS1064.2.5.txt	GDS1975.1.2.txt	0	Acute myeloid leukemia subclasses	AML without maturation vs acute monoblastic/moncytic leukemia	Gliomas of grades III and IV (HG-U133A)	grade IV glioma vs anaplastic astrocytoma	0.006960513	0.086718923	-0.003302791	0.089602042	-0.281122406	-3.322030653	-3.100594696	0.000893648	0.001931325	0.001313745	0.83
GDS715.16.17.txt	GDS760.0.2.txt	0	Acute myeloid leukemia cell differentiation induced by various drugs	acute promyelocytic leukemia vs acute myelogenous leukemia	T-cell acute lymphoblastic leukemia and T-cell lymphoblastic lymphoma comparison	lymphoid vs T-cell acute lymphoblastic leukemia	0.001249507	0.075703773	0.000110613	0.062120228	0.218897922	2.875000885	3.521997836	0.004040265	0.000428308	0.001315476	0.83
GDS1362.0.1.txt	GDS987.0.1.txt	0	Ischemic and nonischemic cardiomyopathy comparison	non-failing heart vs non-ischemic cardiomyopathy	Kidney transplant response to calcineurin inhibitor-free immunosuppression using sirolimus	cyclosporine vs sirolimus	0.009916288	0.176701968	-0.012683762	0.194981254	-0.594954806	-3.423114644	-2.986292439	0.000619079	0.002823825	0.001322185	0.83
GDS1775.4.5.txt	GDS715.9.20.txt	0	Major leukocyte types	unstimulated vs stimulated	Acute myeloid leukemia cell differentiation induced by various drugs	5-fluorouridine vs monocyte	0.01207582	0.088541501	0.006573401	0.090048954	0.296022574	3.206934033	3.214353531	0.001341577	0.001307385	0.001324371	0.83
GDS1975.1.2.txt	GDS558.2.4.txt	0	Gliomas of grades III and IV (HG-U133A)	grade IV glioma vs anaplastic astrocytoma	Myocardial remodeling in response to LVAD	ischemic vs acute myocardial infarction	-0.003302791	0.089602042	-0.002948142	0.069870139	-0.253437361	-2.791616856	-3.585068266	0.005244541	0.00033699	0.00132942	0.83
GDS1209.0.4.txt	GDS1663.4.5.txt	0	Sarcoma and hypoxia	normal vs dedifferentiated liposarcoma	Expression data from different research centers	liver vs spleen	0.002709683	0.077815672	0.003237946	0.0709781	0.241054957	3.062946935	3.350568835	0.002191689	0.000806457	0.001329475	0.83
GDS1479.2.3.txt	GDS1975.4.5.txt	0	Carcinoma in situ lesions of the urinary bladder	superficial transitional cell carcinoma w/o surrounding carcinoma in situ vs muscle invasive carcinoma	Gliomas of grades III and IV (HG-U133A)	anaplastic oligodendroglioma vs glioblastoma	0.010677313	0.143278023	0.00523214	0.087835694	0.347855322	2.353312829	3.900728336	0.018606975	9.59E-05	0.001335844	0.84
GDS760.0.2.txt	GDS810.1.2.txt	0	T-cell acute lymphoblastic leukemia and T-cell lymphoblastic lymphoma comparison	lymphoid vs T-cell acute lymphoblastic leukemia	Alzheimer's disease at various stages of severity	incipient AD vs moderate AD	0.000110613	0.062120228	2.46E-05	0.050346294	-0.177492357	-2.859019928	-3.525919479	0.00424952	0.000422015	0.001339165	0.84
GDS760.2.3.txt	GDS810.1.2.txt	0	T-cell acute lymphoblastic leukemia and T-cell lymphoblastic lymphoma comparison	T-cell acute lymphoblastic leukemia vs T-cell lymphoblastic lymphoma	Alzheimer's disease at various stages of severity	incipient AD vs moderate AD	-0.000110613	0.062120228	2.46E-05	0.050346294	0.177492357	2.859019928	3.52494138	0.00424952	0.000423577	0.00134164	0.84
GDS1209.5.8.txt	GDS1663.3.4.txt	0	Sarcoma and hypoxia	pleomorphic liposarcoma vs synovial	Expression data from different research centers	kidney vs liver	-0.008561469	0.077063881	0.001979673	0.050926457	-0.194507072	-2.412876199	-3.858244961	0.015827193	0.000114204	0.001344445	0.84
GDS1688.0.1.txt	GDS1975.1.2.txt	0	Various lung cancer cell lines	non-small cell adenocarcinoma vs small cell cancer	Gliomas of grades III and IV (HG-U133A)	grade IV glioma vs anaplastic astrocytoma	-0.010220508	0.09041479	-0.003302791	0.089602042	0.281761329	3.229359229	3.181446691	0.001240679	0.001465415	0.001348373	0.85
GDS1663.2.5.txt	GDS715.15.19.txt	0	Expression data from different research centers	universal RNA vs spleen	Acute myeloid leukemia cell differentiation induced by various drugs	cyclazosin HCl vs neutrophil	0.00422122	0.159520325	0.004037066	0.133889488	0.46912706	2.914398763	3.473685652	0.003563746	0.000513362	0.001352587	0.85
GDS1362.0.1.txt	GDS2191.0.1.txt	0	Ischemic and nonischemic cardiomyopathy comparison	non-failing heart vs non-ischemic cardiomyopathy	Bipolar disorder: orbitofrontal cortex	control vs bipolar disorder	0.009916288	0.176701968	-0.008255899	0.143079019	-0.504892633	-2.913430605	-3.471066108	0.003574813	0.000518396	0.001361312	0.85
GDS1362.0.1.txt	GDS1972.1.4.txt	0	Ischemic and nonischemic cardiomyopathy comparison	non-failing heart vs non-ischemic cardiomyopathy	RNAlater preservative effect on uterine myometrium: time course	snap-frozen vs 24 h	0.009916288	0.176701968	-0.009479864	0.129831397	-0.476919497	-2.755123728	-3.600358943	0.005866993	0.000317778	0.001365432	0.86
GDS834.3.4.txt	GDS901.1.2.txt	0	Sindbis virus-induced cell death	resistant cells vs sensitive cells	Estrogen receptor alpha L540Q mutation effect on gene induction by estradiol: time course	ERalpha transfected vs ERalpha L540Q transfected	-0.00183952	0.075873926	0.002137892	0.045684801	0.178933397	2.382543343	3.869897644	0.017193509	0.000108881	0.001368228	0.86
GDS1376.0.1.txt	GDS917.1.2.txt	0	Essential thrombocythemia	white blood cell vs platelet	Whole blood RNA isolation and leukocyte RNA purification: comparison of methods	PAXgene vs leukocyte	-0.009983154	0.17909388	0.009697681	0.158243872	-0.535779793	-2.935871622	-3.447068553	0.00332612	0.000566704	0.001372926	0.86
GDS1428.2.3.txt	GDS715.17.19.txt	0	Neutrophil response to Anaplasma phagocytophilum infection: time course	heat-killed HL60 cell lysate vs HL60 cell lysate	Acute myeloid leukemia cell differentiation induced by various drugs	acute myelogenous leukemia vs neutrophil	-0.001130865	0.037719271	0.007656485	0.086936832	-0.15751922	-4.146112828	-1.899950827	3.38E-05	0.057439581	0.001393706	0.88
GDS1064.2.4.txt	GDS962.0.2.txt	0	Acute myeloid leukemia subclasses	AML without maturation vs acute myelomonocytic leukemia	Peripheral blood mononuclear cells and the effect of exercise	before exercise vs 60 min after exercise	0.000482656	0.044825084	0.00511709	0.063894396	0.168033742	3.737886714	2.549779975	0.000185574	0.010779092	0.001414325	0.89
GDS1479.0.4.txt	GDS1972.1.2.txt	0	Carcinoma in situ lesions of the urinary bladder	normal urothelium vs carcinoma in situ lesion	RNAlater preservative effect on uterine myometrium: time course	snap-frozen vs RNAlater	0.002462267	0.09026767	-0.009775232	0.116137135	-0.324056586	-3.617229204	-2.706122843	0.000297773	0.006807385	0.001423748	0.89
GDS1663.2.5.txt	GDS715.14.19.txt	0	Expression data from different research centers	universal RNA vs spleen	Acute myeloid leukemia cell differentiation induced by various drugs	R- vs neutrophil	0.00422122	0.159520325	0.004676882	0.129258788	0.457754356	2.843105631	3.505196682	0.004467625	0.00045627	0.001427741	0.90
GDS1321.4.10.txt	GDS1505.2.3.txt	0	Barrett's metaplasia progression to adenocarcinoma	patient 2 vs patient 8	Cultured skin substitute	cultured fibroblast vs cultured keratinocyte	0.000253994	0.054914917	-0.004326097	0.060134422	-0.184713941	-3.368263934	-2.999743523	0.000756432	0.002702069	0.001429661	0.90
GDS2055.12.13.txt	GDS914.1.3.txt	0	Skeletal muscle types (HG-U133A)	7 vs 8	Metabolic syndrome response to exercise intervention (HG-U133A)	1 d after exercise vs 14 d after exercise	-0.003579148	0.058834683	0.001049173	0.067769663	-0.201833364	-3.369682765	-2.993707323	0.000752548	0.002756103	0.001440173	0.90
GDS1775.0.1.txt	GDS715.7.19.txt	0	Major leukocyte types	eosinophil vs mast cell	Acute myeloid leukemia cell differentiation induced by various drugs	4,5-dianilinophthalimide vs neutrophil	-0.001117122	0.136964507	0.007044161	0.116328973	-0.396092705	-2.883780572	-3.465489789	0.003929326	0.000529266	0.001442103	0.91
GDS1064.3.5.txt	GDS1209.6.8.txt	0	Acute myeloid leukemia subclasses	AML with maturation vs acute monoblastic/moncytic leukemia	Sarcoma and hypoxia	malignant fibrous histiocytoma vs synovial	0.009659102	0.090822656	-0.009104349	0.08012186	-0.271425676	-3.094875117	-3.27402942	0.001968958	0.001060255	0.001444852	0.91
GDS1064.3.5.txt	GDS1209.5.7.txt	0	Acute myeloid leukemia subclasses	AML with maturation vs acute monoblastic/moncytic leukemia	Sarcoma and hypoxia	pleomorphic liposarcoma vs round cell	0.009659102	0.090822656	-0.01514481	0.080135141	-0.274716389	-3.131107408	-3.239172915	0.001741486	0.001198769	0.001444867	0.91
GDS1479.2.4.txt	GDS715.5.8.txt	0	Carcinoma in situ lesions of the urinary bladder	superficial transitional cell carcinoma w/o surrounding carcinoma in situ vs carcinoma in situ lesion	Acute myeloid leukemia cell differentiation induced by various drugs	sulmazole vs 1,10-phenanthroline	-0.003600058	0.161776045	-0.000409607	0.082446463	0.332092158	2.075042801	4.032941513	0.037982571	5.51E-05	0.001446442	0.91
GDS1064.4.5.txt	GDS715.1.7.txt	0	Acute myeloid leukemia subclasses	acute myelomonocytic leukemia vs acute monoblastic/moncytic leukemia	Acute myeloid leukemia cell differentiation induced by various drugs	positive control vs 4,5-dianilinophthalimide	0.008220136	0.079583731	-0.008981623	0.074768117	-0.246219263	-3.197128317	-3.172978683	0.001388031	0.001508836	0.001447174	0.91
GDS2055.12.14.txt	GDS505.0.1.txt	0	Skeletal muscle types (HG-U133A)	7 vs 9	Renal clear cell carcinoma (HG-U133A)	RCC vs normal	-0.005133424	0.059276744	-0.007760051	0.061019586	0.185078132	3.208873187	3.16026699	0.001332562	0.001576245	0.001449291	0.91
GDS1064.3.5.txt	GDS715.11.20.txt	0	Acute myeloid leukemia subclasses	AML with maturation vs acute monoblastic/moncytic leukemia	Acute myeloid leukemia cell differentiation induced by various drugs	scopolamine methyl bromide vs monocyte	0.009659102	0.090822656	0.008756966	0.078785281	0.277259463	2.946405364	3.408028686	0.003214909	0.00065434	0.001450395	0.91
GDS1375.1.2.txt	GDS1505.1.2.txt	0	Cutaneous malignant melanoma	benign nevi vs malignant melanoma	Cultured skin substitute	cultured skin substitute vs cultured fibroblast	0.005451533	0.077762828	-0.001612245	0.09770923	0.2767983	3.489414839	2.849378155	0.000484079	0.004380478	0.001456193	0.91
GDS715.3.17.txt	GDS760.0.4.txt	0	Acute myeloid leukemia cell differentiation induced by various drugs	erythro-9- vs acute myelogenous leukemia	T-cell acute lymphoblastic leukemia and T-cell lymphoblastic lymphoma comparison	lymphoid vs B-precursor acute lymphoblastic leukemia	-0.00117198	0.118629895	-0.001153758	0.101071616	0.344933831	2.917526071	3.4241818	0.0035282	0.000616653	0.001475017	0.93
GDS715.3.17.txt	GDS760.3.4.txt	0	Acute myeloid leukemia cell differentiation induced by various drugs	erythro-9- vs acute myelogenous leukemia	T-cell acute lymphoblastic leukemia and T-cell lymphoblastic lymphoma comparison	T-cell lymphoblastic lymphoma vs B-precursor acute lymphoblastic leukemia	-0.00117198	0.118629895	-0.001153758	0.101071616	0.344933831	2.917526071	3.4241818	0.0035282	0.000616653	0.001475017	0.93
GDS1064.2.3.txt	GDS760.0.4.txt	0	Acute myeloid leukemia subclasses	AML without maturation vs AML with maturation	T-cell acute lymphoblastic leukemia and T-cell lymphoblastic lymphoma comparison	lymphoid vs B-precursor acute lymphoblastic leukemia	-0.00242883	0.0543773	-0.001153758	0.101071616	-0.218703287	-3.977293068	-2.152429501	6.97E-05	0.031363547	0.00147857	0.93
GDS1064.2.3.txt	GDS760.3.4.txt	0	Acute myeloid leukemia subclasses	AML without maturation vs AML with maturation	T-cell acute lymphoblastic leukemia and T-cell lymphoblastic lymphoma comparison	T-cell lymphoblastic lymphoma vs B-precursor acute lymphoblastic leukemia	-0.00242883	0.0543773	-0.001153758	0.101071616	-0.218703287	-3.977293068	-2.152429501	6.97E-05	0.031363547	0.00147857	0.93
GDS1353.0.1.txt	GDS1972.2.3.txt	0	Glucocorticoid effect on lens epithelial cells: time course	control vs dexamethasone	RNAlater preservative effect on uterine myometrium: time course	RNAlater vs control	0.005182955	0.079420246	0.009362461	0.086350026	0.269909679	3.333239804	3.017338033	0.000858409	0.002550052	0.001479523	0.93
GDS1505.0.1.txt	GDS1663.2.5.txt	0	Cultured skin substitute	skin vs cultured skin substitute	Expression data from different research centers	universal RNA vs spleen	0.003441809	0.081236239	0.00422122	0.159520325	-0.323710643	-4.027173796	-2.055737177	5.65E-05	0.039807859	0.001499068	0.94
GDS1663.2.5.txt	GDS715.11.19.txt	0	Expression data from different research centers	universal RNA vs spleen	Acute myeloid leukemia cell differentiation induced by various drugs	scopolamine methyl bromide vs neutrophil	0.00422122	0.159520325	0.005155871	0.132342883	0.462353615	2.871937437	3.454645485	0.004079636	0.000551017	0.001499316	0.94
GDS1505.0.7.txt	GDS1663.2.3.txt	0	Cultured skin substitute	skin vs 651	Expression data from different research centers	universal RNA vs kidney	-0.0001424	0.11480916	-0.000931033	0.154555658	-0.414787615	-3.611603951	-2.677718738	0.000304309	0.007412543	0.0015019	0.94
GDS1663.2.5.txt	GDS715.3.19.txt	0	Expression data from different research centers	universal RNA vs spleen	Acute myeloid leukemia cell differentiation induced by various drugs	erythro-9- vs neutrophil	0.00422122	0.159520325	0.006006111	0.115002904	0.424888696	2.63707759	3.642365273	0.008362371	0.000270144	0.001503012	0.94
GDS1064.0.2.txt	GDS715.0.1.txt	0	Acute myeloid leukemia subclasses	APL with translocation vs AML without maturation	Acute myeloid leukemia cell differentiation induced by various drugs	none vs positive control	-0.001668446	0.093124178	0.002821317	0.066396185	-0.241837231	-2.579016426	-3.684828392	0.009908208	0.000228857	0.001505842	0.95
GDS1220.2.3.txt	GDS1663.2.5.txt	0	Malignant pleural mesothelioma	mesothelial cell line vs pleural	Expression data from different research centers	universal RNA vs spleen	-0.00099527	0.153697815	0.00422122	0.159520325	0.498164	3.247666674	3.096425353	0.001163555	0.001958691	0.001509651	0.95
GDS1209.2.5.txt	GDS1282.0.2.txt	0	Sarcoma and hypoxia	fibrosarcoma vs pleomorphic liposarcoma	Clear cell sarcoma of the kidney	control vs clear cell sarcoma of the kidney	0.004988805	0.06644769	0.000544266	0.030774668	-0.124963834	-1.955713422	-4.07829259	0.050498925	4.54E-05	0.001513611	0.95
GDS1376.0.3.txt	GDS917.1.2.txt	0	Essential thrombocythemia	white blood cell vs thrombocythemia	Whole blood RNA isolation and leukocyte RNA purification: comparison of methods	PAXgene vs leukocyte	-0.00821805	0.1615672	0.009697681	0.158243872	-0.506097281	-3.081561299	-3.259494071	0.00205918	0.001116112	0.001516006	0.95
GDS1503.4.7.txt	GDS395.5.7.txt	0	Hutchinson-Gilford progeria syndrome: fibroblast (HG-U133A)	GMO8398C vs AG11513	Biomaterial engineering	8 hour vs 24 hour	0.005139618	0.053898928	0.003987633	0.081250218	0.206677323	3.739178355	2.494635641	0.000184623	0.01260865	0.001525727	0.96
GDS1663.2.5.txt	GDS715.1.5.txt	0	Expression data from different research centers	universal RNA vs spleen	Acute myeloid leukemia cell differentiation induced by various drugs	positive control vs sulmazole	0.00422122	0.159520325	-0.006935286	0.09616072	-0.374297058	-2.372852973	-3.820289313	0.017651292	0.000133295	0.001533894	0.96
GDS1209.2.8.txt	GDS1975.1.4.txt	0	Sarcoma and hypoxia	fibrosarcoma vs synovial	Gliomas of grades III and IV (HG-U133A)	grade IV glioma vs anaplastic oligodendroglioma	-0.006326494	0.062631677	-0.00523214	0.087835694	0.222848477	3.659090459	2.596673479	0.000253112	0.009413138	0.00154356	0.97
GDS760.2.3.txt	GDS810.0.2.txt	0	T-cell acute lymphoblastic leukemia and T-cell lymphoblastic lymphoma comparison	T-cell acute lymphoblastic leukemia vs T-cell lymphoblastic lymphoma	Alzheimer's disease at various stages of severity	control vs moderate AD	-0.000110613	0.062120228	-0.003152267	0.063292148	0.196893461	3.171335326	3.160672135	0.001517399	0.001574056	0.001545468	0.97
GDS1036.0.2.txt	GDS715.16.17.txt	0	Microglial cell response to interferon-gamma: time course	1 h vs 24 h	Acute myeloid leukemia cell differentiation induced by various drugs	acute promyelocytic leukemia vs acute myelogenous leukemia	-0.001126168	0.065978397	0.001249507	0.075703773	-0.222856298	-3.360647438	-2.960299006	0.0007776	0.003073407	0.001545924	0.97
GDS1479.0.3.txt	GDS2113.3.6.txt	0	Carcinoma in situ lesions of the urinary bladder	normal urothelium vs muscle invasive carcinoma	Pheochromocytomas of various genetic origins	sporadic vs SDHB mutation	0.011067078	0.216168868	0.000587538	0.086078617	0.36451279	1.635044468	4.227824094	0.102039719	2.36E-05	0.001551693	0.97
GDS1479.0.3.txt	GDS2113.6.7.txt	0	Carcinoma in situ lesions of the urinary bladder	normal urothelium vs muscle invasive carcinoma	Pheochromocytomas of various genetic origins	SDHB mutation vs unidentified mutation	0.011067078	0.216168868	-0.000730921	0.085416245	-0.358575127	-1.709969657	-4.189416273	0.087271489	2.80E-05	0.001562289	0.98
GDS1775.0.2.txt	GDS715.15.20.txt	0	Major leukocyte types	eosinophil vs macrophage	Acute myeloid leukemia cell differentiation induced by various drugs	cyclazosin HCl vs monocyte	0.006837313	0.120364089	0.007899128	0.075837534	0.295482157	2.398097685	3.792093641	0.016480469	0.000149383	0.001569043	0.99
GDS1505.4.6.txt	GDS1663.2.3.txt	0	Cultured skin substitute	633 vs 634	Expression data from different research centers	universal RNA vs kidney	-0.001806888	0.093176201	-0.000931033	0.154555658	-0.359792178	-3.842024983	-2.321889406	0.000122023	0.02023889	0.001571502	0.99
GDS1209.6.7.txt	GDS1975.1.2.txt	0	Sarcoma and hypoxia	malignant fibrous histiocytoma vs round cell	Gliomas of grades III and IV (HG-U133A)	grade IV glioma vs anaplastic astrocytoma	-0.014067535	0.097473907	-0.003302791	0.089602042	0.286556614	3.084149999	3.23496428	0.002041347	0.00121658	0.0015759	0.99
GDS1220.2.4.txt	GDS1663.2.5.txt	0	Malignant pleural mesothelioma	mesothelial cell line vs lung	Expression data from different research centers	universal RNA vs spleen	-0.003135269	0.182558587	0.00422122	0.159520325	0.537893198	2.963588154	3.345479496	0.003040751	0.000821404	0.001580407	0.99
GDS1775.0.1.txt	GDS715.1.19.txt	0	Major leukocyte types	eosinophil vs mast cell	Acute myeloid leukemia cell differentiation induced by various drugs	positive control vs neutrophil	-0.001117122	0.136964507	0.003031174	0.117576796	-0.397356831	-2.893010158	-3.405331812	0.003815688	0.000660837	0.001587938	1.00
GDS1220.2.4.txt	GDS1505.5.7.txt	0	Malignant pleural mesothelioma	mesothelial cell line vs lung	Cultured skin substitute	639 vs 651	-0.003135269	0.182558587	-0.000127827	0.094021423	-0.376635038	-2.045917281	-4.004483223	0.040764511	6.22E-05	0.001591742	1.00
GDS1064.0.5.txt	GDS715.1.3.txt	0	Acute myeloid leukemia subclasses	APL with translocation vs acute monoblastic/moncytic leukemia	Acute myeloid leukemia cell differentiation induced by various drugs	positive control vs erythro-9-	0.005082592	0.097227398	-0.00843498	0.07157226	-0.260983874	-2.736537976	-3.528586273	0.006208941	0.000417786	0.001610592	1.01
GDS2191.0.1.txt	GDS810.0.2.txt	0	Bipolar disorder: orbitofrontal cortex	control vs bipolar disorder	Alzheimer's disease at various stages of severity	control vs moderate AD	-0.008255899	0.143079019	-0.003152267	0.063292148	0.25658571	1.851016387	4.103794644	0.064167191	4.06E-05	0.00161491	1.01
GDS1065.1.2.txt	GDS715.3.7.txt	0	Mitochondrial encephalomyopathies associated with mitochondrial DNA mutations	A3243G vs large deletion	Acute myeloid leukemia cell differentiation induced by various drugs	erythro-9- vs 4,5-dianilinophthalimide	0.005561247	0.157867145	-0.001239278	0.081808844	0.326296426	2.031677841	4.003671114	0.042186277	6.24E-05	0.001622046	1.02
GDS1041.0.2.txt	GDS858.0.2.txt	0	CREB, CREMalpha, CREMtau2alpha, ATF2, and ATF2-small overexpression effect on myometrial cells	CREB transfected vs CREMtau2alpha transfected	Mucoid and motile Pseudomonas aeruginosa infected lung epithelial cell comparison	FRD1 vs FRD875	-0.006976146	0.067730735	-0.007030472	0.071723554	0.212429132	3.239375391	3.059798223	0.001197918	0.002214862	0.001628872	1.02
GDS1376.0.3.txt	GDS1971.0.2.txt	0	Essential thrombocythemia	white blood cell vs thrombocythemia	Uncomplicated and complicated malaria: whole blood	healthy vs complicated malaria	-0.00821805	0.1615672	0.004903765	0.06623894	0.278699253	1.775838802	4.133452152	0.075759499	3.57E-05	0.001645388	1.03
GDS1505.0.7.txt	GDS1663.2.5.txt	0	Cultured skin substitute	skin vs 651	Expression data from different research centers	universal RNA vs spleen	-0.0001424	0.11480916	0.00422122	0.159520325	-0.413569547	-3.600994451	-2.619044101	0.000317002	0.008817654	0.001671891	1.05
GDS1321.9.10.txt	GDS1618.0.1.txt	0	Barrett's metaplasia progression to adenocarcinoma	patient 7 vs patient 8	Lymph node and tonsil comparison	tonsil vs lymph node	-0.000930821	0.054013997	0.002049528	0.124834911	0.222231265	4.131560267	1.76378334	3.60E-05	0.077768453	0.001673939	1.05
GDS1209.6.8.txt	GDS1688.0.1.txt	0	Sarcoma and hypoxia	malignant fibrous histiocytoma vs synovial	Various lung cancer cell lines	non-small cell adenocarcinoma vs small cell cancer	-0.009104349	0.08012186	-0.010220508	0.09041479	0.256801795	3.318771486	2.95330336	0.000904143	0.003143927	0.001685989	1.06
GDS1321.0.2.txt	GDS1375.1.2.txt	0	Barrett's metaplasia progression to adenocarcinoma	normal vs adenocarcinoma	Cutaneous malignant melanoma	benign nevi vs malignant melanoma	0.001707281	0.065125387	0.005451533	0.077762828	0.225041189	3.429291099	2.823838344	0.00060516	0.004745231	0.001694587	1.06
GDS1505.0.6.txt	GDS1663.2.3.txt	0	Cultured skin substitute	skin vs 634	Expression data from different research centers	universal RNA vs kidney	0.000284782	0.126270559	-0.000931033	0.154555658	-0.434457868	-3.442945458	-2.804988443	0.000575416	0.005031839	0.001701587	1.07
GDS1321.4.9.txt	GDS1746.1.2.txt	0	Barrett's metaplasia progression to adenocarcinoma	patient 2 vs patient 7	Primary epithelial cell cultures from prostate tumors	primary culture vs basaloid	0.001554453	0.037834962	-0.004279855	0.062757359	0.144281401	3.772356025	2.367232446	0.000161713	0.017921677	0.001702402	1.07
GDS1062.0.1.txt	GDS1618.0.1.txt	0	Squamous cell carcinoma of the oral cavity with lymph node metastasis	squamouos cell carcinoma vs lymph node metastasis	Lymph node and tonsil comparison	tonsil vs lymph node	0.003650898	0.06469295	0.002049528	0.124834911	0.259854662	3.960304257	2.065168559	7.49E-05	0.03890705	0.001706564	1.07
GDS1321.0.1.txt	GDS1975.0.1.txt	0	Barrett's metaplasia progression to adenocarcinoma	normal vs Barrett's esophagus	Gliomas of grades III and IV (HG-U133A)	grade III glioma vs grade IV glioma	0.004476866	0.058702834	0.003238208	0.08370432	0.217716222	3.632522382	2.562329101	0.000280664	0.010397274	0.001708258	1.07
GDS1321.0.1.txt	GDS1975.0.5.txt	0	Barrett's metaplasia progression to adenocarcinoma	normal vs Barrett's esophagus	Gliomas of grades III and IV (HG-U133A)	grade III glioma vs glioblastoma	0.004476866	0.058702834	0.003238208	0.08370432	0.217716222	3.632522382	2.562329101	0.000280664	0.010397274	0.001708258	1.07
GDS1209.5.8.txt	GDS1975.3.5.txt	0	Sarcoma and hypoxia	pleomorphic liposarcoma vs synovial	Gliomas of grades III and IV (HG-U133A)	anaplastic mixed oligo-astrocytoma vs glioblastoma	-0.008561469	0.077063881	-0.001797261	0.075853676	-0.244827974	-3.065852688	-3.203941142	0.002170501	0.001355602	0.001715324	1.08
GDS1023.0.5.txt	GDS1479.4.5.txt	0	Hematopoietic stem cell engraftment in goat	Homo sapiens vs HSC engraftment	Carcinoma in situ lesions of the urinary bladder	carcinoma in situ lesion vs normal mucosa	-0.008242746	0.151076304	0.010563284	0.167338633	-0.496971023	-3.234976391	-3.032977489	0.001216528	0.002421536	0.001716353	1.08
GDS1479.0.4.txt	GDS1972.2.3.txt	0	Carcinoma in situ lesions of the urinary bladder	normal urothelium vs carcinoma in situ lesion	RNAlater preservative effect on uterine myometrium: time course	RNAlater vs control	0.002462267	0.09026767	0.009362461	0.086350026	0.28257789	3.103166646	3.164045694	0.001914618	0.001555923	0.001725978	1.08
GDS1975.4.5.txt	GDS558.0.1.txt	0	Gliomas of grades III and IV (HG-U133A)	anaplastic oligodendroglioma vs glioblastoma	Myocardial remodeling in response to LVAD	pre-implant vs post-implant	0.00523214	0.087835694	-0.004852111	0.062439692	-0.227295815	-2.647305949	-3.562536847	0.008113591	0.000367288	0.001726275	1.08
GDS1209.3.5.txt	GDS1321.3.10.txt	0	Sarcoma and hypoxia	leiomyosarcoma vs pleomorphic liposarcoma	Barrett's metaplasia progression to adenocarcinoma	patient 1 vs patient 8	0.003392842	0.050009023	-0.000559858	0.050758806	-0.156363167	-3.194543656	-3.069483348	0.001400521	0.002144293	0.001732953	1.09
GDS1321.4.10.txt	GDS1746.1.2.txt	0	Barrett's metaplasia progression to adenocarcinoma	patient 2 vs patient 8	Primary epithelial cell cultures from prostate tumors	primary culture vs basaloid	0.000253994	0.054914917	-0.004279855	0.062757359	-0.184805804	-3.369936765	-2.876570212	0.000751854	0.004020226	0.001738569	1.09
GDS1064.2.5.txt	GDS1975.2.5.txt	0	Acute myeloid leukemia subclasses	AML without maturation vs acute monoblastic/moncytic leukemia	Gliomas of grades III and IV (HG-U133A)	anaplastic astrocytoma vs glioblastoma	0.006960513	0.086718923	0.003302791	0.089602042	0.281122406	3.161500229	3.100594696	0.001569587	0.001931325	0.001741087	1.09
GDS1333.0.1.txt	GDS2055.13.14.txt	0	Duchenne Muscular Dystrophy response to oxandrolone (HG-U133A)	baseline vs oxandrolone	Skeletal muscle types (HG-U133A)	8 vs 9	-0.002352021	0.129904414	-0.002037766	0.044908951	0.188778142	1.471313844	4.248950473	0.14120628	2.15E-05	0.001741479	1.09
GDS1321.0.2.txt	GDS760.0.2.txt	0	Barrett's metaplasia progression to adenocarcinoma	normal vs adenocarcinoma	T-cell acute lymphoblastic leukemia and T-cell lymphoblastic lymphoma comparison	lymphoid vs T-cell acute lymphoblastic leukemia	0.001707281	0.065125387	0.000110613	0.062120228	-0.198054897	-3.067347275	-3.190031908	0.002159679	0.001422571	0.001752797	1.10
GDS715.6.17.txt	GDS760.0.4.txt	0	Acute myeloid leukemia cell differentiation induced by various drugs	16-ketoestradiol vs acute myelogenous leukemia	T-cell acute lymphoblastic leukemia and T-cell lymphoblastic lymphoma comparison	lymphoid vs B-precursor acute lymphoblastic leukemia	0.000716146	0.087303991	-0.001153758	0.101071616	0.292309135	3.339973184	2.90351439	0.000837865	0.003690002	0.001758329	1.10
GDS715.6.17.txt	GDS760.3.4.txt	0	Acute myeloid leukemia cell differentiation induced by various drugs	16-ketoestradiol vs acute myelogenous leukemia	T-cell acute lymphoblastic leukemia and T-cell lymphoblastic lymphoma comparison	T-cell lymphoblastic lymphoma vs B-precursor acute lymphoblastic leukemia	0.000716146	0.087303991	-0.001153758	0.101071616	0.292309135	3.339973184	2.90351439	0.000837865	0.003690002	0.001758329	1.10
GDS1615.0.2.txt	GDS962.1.2.txt	0	Ulcerative colitis and Crohn's disease comparison: peripheral blood mononuclear cells	normal vs Crohn's disease	Peripheral blood mononuclear cells and the effect of exercise	after exercise vs 60 min after exercise	0.005085076	0.127743519	0.000299763	0.072222826	0.281155047	2.161127017	3.888732972	0.030685528	0.000100769	0.00175845	1.10
GDS1312.0.1.txt	GDS1321.3.10.txt	0	Squamous lung cancer	normal vs cancer	Barrett's metaplasia progression to adenocarcinoma	patient 1 vs patient 8	-0.00577311	0.106339761	-0.000559858	0.050758806	-0.205862519	-1.881604845	-4.044670847	0.059889678	5.24E-05	0.001771446	1.11
GDS1209.2.6.txt	GDS1975.0.1.txt	0	Sarcoma and hypoxia	fibrosarcoma vs malignant fibrous histiocytoma	Gliomas of grades III and IV (HG-U133A)	grade III glioma vs grade IV glioma	0.005166628	0.063653734	0.003238208	0.08370432	0.228631968	3.510639929	2.692737496	0.000447029	0.007086803	0.00177989	1.12
GDS1209.2.6.txt	GDS1975.0.5.txt	0	Sarcoma and hypoxia	fibrosarcoma vs malignant fibrous histiocytoma	Gliomas of grades III and IV (HG-U133A)	grade III glioma vs glioblastoma	0.005166628	0.063653734	0.003238208	0.08370432	0.228631968	3.510639929	2.692737496	0.000447029	0.007086803	0.00177989	1.12
GDS1775.4.5.txt	GDS715.8.20.txt	0	Major leukocyte types	unstimulated vs stimulated	Acute myeloid leukemia cell differentiation induced by various drugs	1,10-phenanthroline vs monocyte	0.01207582	0.088541501	0.010298611	0.096422915	0.299389475	3.244960276	2.998155207	0.00117467	0.002716193	0.001786233	1.12
GDS1775.1.2.txt	GDS715.0.7.txt	0	Major leukocyte types	mast cell vs macrophage	Acute myeloid leukemia cell differentiation induced by various drugs	none vs 4,5-dianilinophthalimide	0.010892476	0.091575819	-0.007135883	0.09116067	-0.283370781	-3.213329231	-3.030198194	0.001312057	0.002443933	0.001790693	1.12
GDS1375.0.1.txt	GDS715.4.6.txt	0	Cutaneous malignant melanoma	normal vs benign nevi	Acute myeloid leukemia cell differentiation induced by various drugs	a-methyl-L-p-tyrosine vs 16-ketoestradiol	0.004629497	0.126785683	-0.000162352	0.086337985	-0.314525271	-2.517277664	-3.641073138	0.011826558	0.000271504	0.001791915	1.13
GDS1663.2.5.txt	GDS715.2.19.txt	0	Expression data from different research centers	universal RNA vs spleen	Acute myeloid leukemia cell differentiation induced by various drugs	negative control vs neutrophil	0.00422122	0.159520325	0.004131389	0.146373434	0.480473736	2.985528733	3.254295077	0.002830886	0.001136741	0.001793874	1.13
GDS1321.3.10.txt	GDS1746.0.1.txt	0	Barrett's metaplasia progression to adenocarcinoma	patient 1 vs patient 8	Primary epithelial cell cultures from prostate tumors	control culture vs primary culture	-0.000559858	0.050758806	0.004263623	0.05748964	0.169596796	3.352258801	2.875877692	0.00080155	0.004029057	0.001797079	1.13
GDS1064.3.5.txt	GDS715.1.3.txt	0	Acute myeloid leukemia subclasses	AML with maturation vs acute monoblastic/moncytic leukemia	Acute myeloid leukemia cell differentiation induced by various drugs	positive control vs erythro-9-	0.009659102	0.090822656	-0.00843498	0.07157226	-0.249613332	-2.854710993	-3.369718269	0.004307602	0.00075245	0.001800349	1.13
GDS1321.1.2.txt	GDS1637.0.1.txt	0	Barrett's metaplasia progression to adenocarcinoma	Barrett's esophagus vs adenocarcinoma	Oncogene-induced sensescence in vitro model	senescence induced vs senescence bypassed	-0.002465695	0.067682369	-0.008855325	0.078534886	0.221089151	3.302999745	2.927927819	0.000956565	0.003412293	0.001806677	1.13
GDS1971.0.2.txt	GDS785.0.1.txt	0	Uncomplicated and complicated malaria: whole blood	healthy vs complicated malaria	CD4+ T cell differentiation (HG-133A)	fetal thymus vs adult blood	0.004903765	0.06623894	-0.001901335	0.104721173	-0.244990006	-3.772611274	-2.321294396	0.000161548	0.020270964	0.001809622	1.14
GDS2190.0.1.txt	GDS810.0.1.txt	0	Bipolar disorder: dorsolateral prefrontal cortex	control vs bipolar disorder	Alzheimer's disease at various stages of severity	control vs incipient AD	-0.007197602	0.134888903	-0.003837124	0.077022116	0.291866692	2.21711562	3.839206612	0.026615195	0.000123432	0.001812507	1.14
GDS834.1.2.txt	GDS901.1.2.txt	0	Sindbis virus-induced cell death	clone 43 vs WT 293	Estrogen receptor alpha L540Q mutation effect on gene induction by estradiol: time course	ERalpha transfected vs ERalpha L540Q transfected	-0.002323836	0.072159681	0.002137892	0.045684801	0.171617214	2.410501918	3.709752865	0.015930591	0.000207462	0.001817963	1.14
GDS834.1.4.txt	GDS901.1.2.txt	0	Sindbis virus-induced cell death	clone 43 vs sensitive cells	Estrogen receptor alpha L540Q mutation effect on gene induction by estradiol: time course	ERalpha transfected vs ERalpha L540Q transfected	-0.002323836	0.072159681	0.002137892	0.045684801	0.171617214	2.410501918	3.709752865	0.015930591	0.000207462	0.001817963	1.14
GDS1063.2.3.txt	GDS1663.2.5.txt	0	Primary effusion lymphomas and associated viral infections	KSHV-negative EBV-positive vs KSHV-positive EBV-negative	Expression data from different research centers	universal RNA vs spleen	-0.001292751	0.031960739	0.00422122	0.159520325	-0.142928783	-4.431563118	-0.922453002	9.36E-06	0.356292343	0.001825706	1.15
GDS760.0.2.txt	GDS810.0.2.txt	0	T-cell acute lymphoblastic leukemia and T-cell lymphoblastic lymphoma comparison	lymphoid vs T-cell acute lymphoblastic leukemia	Alzheimer's disease at various stages of severity	control vs moderate AD	0.000110613	0.062120228	-0.003152267	0.063292148	-0.196893461	-3.171335326	-3.061062095	0.001517399	0.002205533	0.001829392	1.15
GDS1329.0.1.txt	GDS1479.2.3.txt	0	Molecular apocrine breast tumors	apocrine tumor vs basal tumor	Carcinoma in situ lesions of the urinary bladder	superficial transitional cell carcinoma w/o surrounding carcinoma in situ vs muscle invasive carcinoma	0.002230987	0.066063598	0.010677313	0.143278023	0.270642785	4.062930345	1.814412756	4.85E-05	0.069614208	0.00183672	1.15
GDS1321.5.10.txt	GDS1746.0.1.txt	0	Barrett's metaplasia progression to adenocarcinoma	patient 3 vs patient 8	Primary epithelial cell cultures from prostate tumors	control culture vs primary culture	0.00122085	0.076665026	0.004263623	0.05748964	0.205931243	2.670192693	3.507895002	0.007580773	0.000451667	0.001850402	1.16
GDS1479.0.3.txt	GDS2113.4.6.txt	0	Carcinoma in situ lesions of the urinary bladder	normal urothelium vs muscle invasive carcinoma	Pheochromocytomas of various genetic origins	MEN 2A mutation vs SDHB mutation	0.011067078	0.216168868	0.001567236	0.09545326	0.391533599	1.760043082	4.085416932	0.078400495	4.40E-05	0.001857267	1.17
GDS1220.2.4.txt	GDS1505.0.3.txt	0	Malignant pleural mesothelioma	mesothelial cell line vs lung	Cultured skin substitute	skin vs cultured keratinocyte	-0.003135269	0.182558587	-0.003054244	0.127763556	-0.464111886	-2.52508865	-3.608678859	0.01156691	0.00030776	0.001886752	1.18
GDS1353.0.1.txt	GDS916.0.1.txt	0	Glucocorticoid effect on lens epithelial cells: time course	control vs dexamethasone	Ewing family tumor histogenetic origin	mock transfected vs EWS-FL1 transfected	0.005182955	0.079420246	0.000703204	0.064390781	-0.217328493	-2.801696788	-3.386070088	0.005083463	0.000709013	0.001898484	1.19
GDS1479.0.3.txt	GDS2113.0.6.txt	0	Carcinoma in situ lesions of the urinary bladder	normal urothelium vs muscle invasive carcinoma	Pheochromocytomas of various genetic origins	adrenal pheochromocytoma vs SDHB mutation	0.011067078	0.216168868	0.00125584	0.092191757	0.379497672	1.704364725	4.102772769	0.088312961	4.08E-05	0.001898732	1.19
GDS1321.0.2.txt	GDS760.2.3.txt	0	Barrett's metaplasia progression to adenocarcinoma	normal vs adenocarcinoma	T-cell acute lymphoblastic leukemia and T-cell lymphoblastic lymphoma comparison	T-cell acute lymphoblastic leukemia vs T-cell lymphoblastic lymphoma	0.001707281	0.065125387	-0.000110613	0.062120228	0.198054897	3.014916702	3.190031908	0.002570497	0.001422571	0.001912254	1.20
GDS1447.1.2.txt	GDS395.2.5.txt	0	Bronchial epithelial cell response to vanadium and zinc	vanadium vs zinc	Biomaterial engineering	1 hour vs 8 hour	0.000725784	0.047696625	-0.002598915	0.042093609	0.137378972	2.865049418	3.325395216	0.004169442	0.000882933	0.001918682	1.20
GDS1503.4.7.txt	GDS395.4.7.txt	0	Hutchinson-Gilford progeria syndrome: fibroblast (HG-U133A)	GMO8398C vs AG11513	Biomaterial engineering	4 hour vs 24 hour	0.005139618	0.053898928	0.004832902	0.081529204	0.202891459	3.668938292	2.429295841	0.00024356	0.015128184	0.001919535	1.21
GDS1321.3.10.txt	GDS1505.2.3.txt	0	Barrett's metaplasia progression to adenocarcinoma	patient 1 vs patient 8	Cultured skin substitute	cultured fibroblast vs cultured keratinocyte	-0.000559858	0.050758806	-0.004326097	0.060134422	-0.172290683	-3.383271585	-2.793152065	0.000716278	0.005219715	0.001933589	1.21
GDS1331.0.2.txt	GDS917.0.1.txt	0	Huntington's disease: peripheral blood expression profile (HG-U133A)	normal vs symptomatic	Whole blood RNA isolation and leukocyte RNA purification: comparison of methods	buffy coat vs PAXgene	0.008079008	0.159766834	-0.009697681	0.158243872	-0.493709973	-3.140758126	-3.058647941	0.001685111	0.002223382	0.001935625	1.22
GDS1331.0.2.txt	GDS917.0.3.txt	0	Huntington's disease: peripheral blood expression profile (HG-U133A)	normal vs symptomatic	Whole blood RNA isolation and leukocyte RNA purification: comparison of methods	buffy coat vs whole blood	0.008079008	0.159766834	-0.009697681	0.158243872	-0.493709973	-3.140758126	-3.058647941	0.001685111	0.002223382	0.001935625	1.22
GDS1331.0.2.txt	GDS917.2.3.txt	0	Huntington's disease: peripheral blood expression profile (HG-U133A)	normal vs symptomatic	Whole blood RNA isolation and leukocyte RNA purification: comparison of methods	leukocyte vs whole blood	0.008079008	0.159766834	-0.009697681	0.158243872	-0.493709973	-3.140758126	-3.058647941	0.001685111	0.002223382	0.001935625	1.22
GDS1209.2.5.txt	GDS1663.3.4.txt	0	Sarcoma and hypoxia	fibrosarcoma vs pleomorphic liposarcoma	Expression data from different research centers	kidney vs liver	0.004988805	0.06644769	0.001979673	0.050926457	0.180502042	2.641374545	3.505493635	0.008257039	0.000455761	0.001939907	1.22
GDS1758.0.1.txt	GDS534.1.2.txt	0	Pterygium	conjunctiva vs pterygium	Smoking-induced changes in airway transcriptome	never smoked vs former smoker	0.000348175	0.04321653	0.003524423	0.031028529	0.113072678	2.608365466	3.530565489	0.009097577	0.000414672	0.001942295	1.22
GDS1479.1.3.txt	GDS987.0.1.txt	0	Carcinoma in situ lesions of the urinary bladder	superficial transitional cell carcinoma w/ surrounding carcinoma in situ lesion vs muscle invasive carcinoma	Kidney transplant response to calcineurin inhibitor-free immunosuppression using sirolimus	cyclosporine vs sirolimus	-0.004741136	0.166435034	-0.012683762	0.194981254	0.546683718	3.313153727	2.868826976	0.000922503	0.00411997	0.001949534	1.22
GDS1362.1.2.txt	GDS1684.3.4.txt	0	Ischemic and nonischemic cardiomyopathy comparison	non-ischemic cardiomyopathy vs ischemic cardiomyopathy	Cardiac allograft rejection: time course	Subject 1 vs Subject 12	-0.011737125	0.139768404	-0.004820331	0.062104093	0.244971172	1.836669012	4.022142325	0.066258781	5.77E-05	0.001954795	1.23
GDS1023.0.1.txt	GDS1479.4.5.txt	0	Hematopoietic stem cell engraftment in goat	Homo sapiens vs Capra hircus	Carcinoma in situ lesions of the urinary bladder	carcinoma in situ lesion vs normal mucosa	-0.007656782	0.147682598	0.010563284	0.167338633	-0.484512027	-3.228919665	-2.958523696	0.001242588	0.003091165	0.001959858	1.23
GDS1209.2.4.txt	GDS1282.0.2.txt	0	Sarcoma and hypoxia	fibrosarcoma vs dedifferentiated liposarcoma	Clear cell sarcoma of the kidney	control vs clear cell sarcoma of the kidney	5.31E-05	0.130986532	0.000544266	0.030774668	-0.133860455	-1.022345778	-4.367381698	0.306617294	1.26E-05	0.001963557	1.23
GDS1688.0.1.txt	GDS1975.2.5.txt	0	Various lung cancer cell lines	non-small cell adenocarcinoma vs small cell cancer	Gliomas of grades III and IV (HG-U133A)	anaplastic astrocytoma vs glioblastoma	-0.010220508	0.09041479	0.003302791	0.089602042	-0.281761329	-3.003278792	-3.181446691	0.002670876	0.001465415	0.001978368	1.24
GDS1376.2.3.txt	GDS1971.0.2.txt	0	Essential thrombocythemia	normal vs thrombocythemia	Uncomplicated and complicated malaria: whole blood	healthy vs complicated malaria	-0.000594909	0.060668378	0.004903765	0.06623894	0.197601335	3.266878894	2.909128243	0.001087402	0.003624382	0.001985236	1.25
GDS1663.2.5.txt	GDS715.18.19.txt	0	Expression data from different research centers	universal RNA vs spleen	Acute myeloid leukemia cell differentiation induced by various drugs	HL-60 cell line vs neutrophil	0.00422122	0.159520325	0.003565205	0.142659781	0.468997459	2.913586326	3.262533077	0.00357303	0.001104213	0.0019863	1.25
GDS1362.0.1.txt	GDS1479.1.3.txt	0	Ischemic and nonischemic cardiomyopathy comparison	non-failing heart vs non-ischemic cardiomyopathy	Carcinoma in situ lesions of the urinary bladder	superficial transitional cell carcinoma w/ surrounding carcinoma in situ lesion vs muscle invasive carcinoma	0.009916288	0.176701968	-0.004741136	0.166435034	-0.527557154	-3.041694714	-3.141261812	0.002352505	0.001682215	0.001989326	1.25
GDS1775.1.2.txt	GDS715.1.7.txt	0	Major leukocyte types	mast cell vs macrophage	Acute myeloid leukemia cell differentiation induced by various drugs	positive control vs 4,5-dianilinophthalimide	0.010892476	0.091575819	-0.008981623	0.074768117	-0.254117041	-2.89388093	-3.278608971	0.003805125	0.0010432	0.001992362	1.25
GDS1036.5.6.txt	GDS1479.0.5.txt	0	Microglial cell response to interferon-gamma: time course	B18 vs O	Carcinoma in situ lesions of the urinary bladder	normal urothelium vs normal mucosa	-0.001379874	0.072375609	0.009273535	0.163203332	0.292639948	4.062415877	1.736278361	4.86E-05	0.082514626	0.00200188	1.26
GDS1479.3.4.txt	GDS2113.0.6.txt	0	Carcinoma in situ lesions of the urinary bladder	muscle invasive carcinoma vs carcinoma in situ lesion	Pheochromocytomas of various genetic origins	adrenal pheochromocytoma vs SDHB mutation	-0.008981183	0.194276831	0.00125584	0.092191757	-0.367964314	-1.847791774	-4.004915014	0.064632461	6.20E-05	0.002002445	1.26
GDS1209.3.8.txt	GDS1975.1.2.txt	0	Sarcoma and hypoxia	leiomyosarcoma vs synovial	Gliomas of grades III and IV (HG-U133A)	grade IV glioma vs anaplastic astrocytoma	-0.006240891	0.071834432	-0.003302791	0.089602042	0.2400089	3.428018917	2.715470382	0.000608003	0.00661817	0.002005958	1.26
GDS1615.0.1.txt	GDS1971.0.2.txt	0	Ulcerative colitis and Crohn's disease comparison: peripheral blood mononuclear cells	normal vs ulcerative colitis	Uncomplicated and complicated malaria: whole blood	healthy vs complicated malaria	0.004817515	0.102334382	0.004903765	0.06623894	0.248581164	2.382030789	3.678763574	0.017217457	0.000234367	0.002008783	1.26
GDS1971.0.2.txt	GDS962.0.2.txt	0	Uncomplicated and complicated malaria: whole blood	healthy vs complicated malaria	Peripheral blood mononuclear cells and the effect of exercise	before exercise vs 60 min after exercise	0.004903765	0.06623894	0.00511709	0.063894396	0.205773021	3.03249504	3.140430833	0.00242541	0.001686996	0.002022784	1.27
GDS395.4.7.txt	GDS536.2.3.txt	0	Biomaterial engineering	4 hour vs 24 hour	Androgen receptor antagonist to agonist conversion	bicalutamide vs R1881	0.004832902	0.081529204	-0.004969101	0.06433366	-0.22176567	-2.779354641	-3.369877765	0.005446701	0.000752015	0.002023858	1.27
GDS1775.0.3.txt	GDS715.4.19.txt	0	Major leukocyte types	eosinophil vs neutrophil	Acute myeloid leukemia cell differentiation induced by various drugs	a-methyl-L-p-tyrosine vs neutrophil	0.007713422	0.110988135	0.004608445	0.128039233	0.372503177	3.286745531	2.873296918	0.001013524	0.00406212	0.002029053	1.27
GDS1220.2.4.txt	GDS1505.0.2.txt	0	Malignant pleural mesothelioma	mesothelial cell line vs lung	Cultured skin substitute	skin vs cultured fibroblast	-0.003135269	0.182558587	0.001005141	0.116256433	-0.429685986	-2.336514116	-3.704664895	0.019464466	0.00021167	0.002029791	1.27
GDS1036.5.7.txt	GDS1479.0.5.txt	0	Microglial cell response to interferon-gamma: time course	B18 vs W	Carcinoma in situ lesions of the urinary bladder	normal urothelium vs normal mucosa	-0.002130224	0.094080167	0.009273535	0.163203332	0.358240578	3.830465146	2.138234798	0.000127901	0.032497698	0.002038749	1.28
GDS1362.0.1.txt	GDS1972.1.2.txt	0	Ischemic and nonischemic cardiomyopathy comparison	non-failing heart vs non-ischemic cardiomyopathy	RNAlater preservative effect on uterine myometrium: time course	snap-frozen vs RNAlater	0.009916288	0.176701968	-0.009775232	0.116137135	-0.428106397	-2.478878365	-3.60204482	0.013179624	0.000315724	0.002039884	1.28
GDS1321.0.2.txt	GDS1975.0.1.txt	0	Barrett's metaplasia progression to adenocarcinoma	normal vs adenocarcinoma	Gliomas of grades III and IV (HG-U133A)	grade III glioma vs grade IV glioma	0.001707281	0.065125387	0.003238208	0.08370432	0.226703521	3.45481619	2.66969869	0.000550668	0.007591933	0.00204466	1.28
GDS1321.0.2.txt	GDS1975.0.5.txt	0	Barrett's metaplasia progression to adenocarcinoma	normal vs adenocarcinoma	Gliomas of grades III and IV (HG-U133A)	grade III glioma vs glioblastoma	0.001707281	0.065125387	0.003238208	0.08370432	0.226703521	3.45481619	2.66969869	0.000550668	0.007591933	0.00204466	1.28
GDS1321.0.2.txt	GDS1975.1.2.txt	0	Barrett's metaplasia progression to adenocarcinoma	normal vs adenocarcinoma	Gliomas of grades III and IV (HG-U133A)	grade IV glioma vs anaplastic astrocytoma	0.001707281	0.065125387	-0.003302791	0.089602042	-0.230209351	-3.561078762	-2.532381577	0.000369334	0.011329063	0.002045535	1.28
GDS1321.3.10.txt	GDS1618.0.1.txt	0	Barrett's metaplasia progression to adenocarcinoma	patient 1 vs patient 8	Lymph node and tonsil comparison	tonsil vs lymph node	-0.000559858	0.050758806	0.002049528	0.124834911	0.207357939	4.096191647	1.644639377	4.20E-05	0.100044214	0.002049849	1.29
GDS1663.2.5.txt	GDS715.1.2.txt	0	Expression data from different research centers	universal RNA vs spleen	Acute myeloid leukemia cell differentiation induced by various drugs	positive control vs negative control	0.00422122	0.159520325	-0.00512953	0.129001129	-0.438943469	-2.778107982	-3.362869336	0.005467644	0.000771368	0.002053672	1.29
GDS1479.1.2.txt	GDS1972.1.4.txt	0	Carcinoma in situ lesions of the urinary bladder	superficial transitional cell carcinoma w/ surrounding carcinoma in situ lesion vs superficial transitional cell carcinoma w/o surrounding carcinoma in situ	RNAlater preservative effect on uterine myometrium: time course	snap-frozen vs 24 h	-0.010651658	0.203107898	-0.009479864	0.129831397	0.468554616	2.359367989	3.681963601	0.018306095	0.000231445	0.00205836	1.29
GDS1041.0.3.txt	GDS1327.0.1.txt	0	CREB, CREMalpha, CREMtau2alpha, ATF2, and ATF2-small overexpression effect on myometrial cells	CREB transfected vs ATF2 transfected	Lens epithelial and lens cortical fiber cell comparison	lens epithelial vs lens cortical fiber	-0.010155764	0.088233033	-0.003370078	0.053056121	0.193688638	2.310295758	3.714156075	0.02087179	0.000203883	0.002062863	1.30
GDS1062.1.3.txt	GDS1618.0.1.txt	0	Squamous cell carcinoma of the oral cavity with lymph node metastasis	lymph node metastasis vs no metastasis	Lymph node and tonsil comparison	tonsil vs lymph node	-0.003967622	0.098720366	0.002049528	0.124834911	-0.339313983	-3.3969319	-2.734519593	0.000681459	0.006247138	0.002063291	1.30
GDS1505.0.6.txt	GDS1663.2.5.txt	0	Cultured skin substitute	skin vs 634	Expression data from different research centers	universal RNA vs spleen	0.000284782	0.126270559	0.00422122	0.159520325	-0.429967796	-3.407386323	-2.721841338	0.000655882	0.006491931	0.002063479	1.30
GDS2190.0.1.txt	GDS810.1.3.txt	0	Bipolar disorder: dorsolateral prefrontal cortex	control vs bipolar disorder	Alzheimer's disease at various stages of severity	incipient AD vs severe AD	-0.007197602	0.134888903	-0.002326056	0.072407546	0.276076506	2.10005494	3.844938493	0.035724012	0.000120583	0.002075499	1.30
GDS1312.0.1.txt	GDS1505.0.3.txt	0	Squamous lung cancer	normal vs cancer	Cultured skin substitute	skin vs cultured keratinocyte	-0.00577311	0.106339761	-0.003054244	0.127763556	0.35137268	3.358534825	2.77408469	0.000783569	0.005535727	0.002082696	1.31
GDS1479.3.4.txt	GDS2113.1.4.txt	0	Carcinoma in situ lesions of the urinary bladder	muscle invasive carcinoma vs carcinoma in situ lesion	Pheochromocytomas of various genetic origins	extra-adrenal pheochromocytoma vs MEN 2A mutation	-0.008981183	0.194276831	-0.002001202	0.080538956	0.324472931	1.716386412	4.053617648	0.086091343	5.04E-05	0.00208368	1.31
GDS715.6.17.txt	GDS760.1.3.txt	0	Acute myeloid leukemia cell differentiation induced by various drugs	16-ketoestradiol vs acute myelogenous leukemia	T-cell acute lymphoblastic leukemia and T-cell lymphoblastic lymphoma comparison	bone marrow vs T-cell lymphoblastic lymphoma	0.000716146	0.087303991	0.000501419	0.077788747	-0.252278761	-2.897861869	-3.249572581	0.00375716	0.001155786	0.00208386	1.31
GDS1064.2.5.txt	GDS1975.0.1.txt	0	Acute myeloid leukemia subclasses	AML without maturation vs acute monoblastic/moncytic leukemia	Gliomas of grades III and IV (HG-U133A)	grade III glioma vs grade IV glioma	0.006960513	0.086718923	0.003238208	0.08370432	0.267185584	3.000787641	3.153330396	0.002692824	0.00161419	0.002084881	1.31
GDS1064.2.5.txt	GDS1975.0.5.txt	0	Acute myeloid leukemia subclasses	AML without maturation vs acute monoblastic/moncytic leukemia	Gliomas of grades III and IV (HG-U133A)	grade III glioma vs glioblastoma	0.006960513	0.086718923	0.003238208	0.08370432	0.267185584	3.000787641	3.153330396	0.002692824	0.00161419	0.002084881	1.31
GDS1775.0.2.txt	GDS715.6.20.txt	0	Major leukocyte types	eosinophil vs macrophage	Acute myeloid leukemia cell differentiation induced by various drugs	16-ketoestradiol vs monocyte	0.006837313	0.120364089	0.009771655	0.118472521	0.375607256	3.063787087	3.087936327	0.002185545	0.002015516	0.002098809	1.32
GDS266.1.3.txt	GDS715.6.17.txt	0	Asthma and atopy (HG-U133A)	no atopy vs severe asthma	Acute myeloid leukemia cell differentiation induced by various drugs	16-ketoestradiol vs acute myelogenous leukemia	0.002337822	0.036176097	0.000716146	0.087303991	0.149130392	4.057722688	1.699970922	4.96E-05	0.089136403	0.002101673	1.32
GDS1775.0.2.txt	GDS715.11.20.txt	0	Major leukocyte types	eosinophil vs macrophage	Acute myeloid leukemia cell differentiation induced by various drugs	scopolamine methyl bromide vs monocyte	0.006837313	0.120364089	0.008756966	0.078785281	0.295747069	2.40029861	3.642686819	0.016381703	0.000269807	0.002102356	1.32
GDS2039.0.1.txt	GDS715.7.15.txt	0	Endothelial cell morphogenesis (HG-U133A)	proliferation vs tubulogenesis	Acute myeloid leukemia cell differentiation induced by various drugs	4,5-dianilinophthalimide vs cyclazosin HCl	-0.005635743	0.078658093	0.003387727	0.084984937	-0.252406212	-3.13725468	-3.00987383	0.00170538	0.002613564	0.002111189	1.33
GDS1663.2.3.txt	GDS505.0.1.txt	0	Expression data from different research centers	universal RNA vs kidney	Renal clear cell carcinoma (HG-U133A)	RCC vs normal	-0.000931033	0.154555658	-0.007760051	0.061019586	0.243079182	1.578785391	4.110798691	0.114385295	3.94E-05	0.002123707	1.33
GDS1505.1.2.txt	GDS1746.0.4.txt	0	Cultured skin substitute	cultured skin substitute vs cultured fibroblast	Primary epithelial cell cultures from prostate tumors	control culture vs Gleason score 7 tumor	-0.001612245	0.09770923	0.004139008	0.057527541	0.218969691	2.257534276	3.734397111	0.023974713	0.000188165	0.002123961	1.33
GDS1209.6.8.txt	GDS1975.1.3.txt	0	Sarcoma and hypoxia	malignant fibrous histiocytoma vs synovial	Gliomas of grades III and IV (HG-U133A)	grade IV glioma vs anaplastic mixed oligo-astrocytoma	-0.009104349	0.08012186	0.001797261	0.075853676	0.23575661	3.056106774	3.084350835	0.002242314	0.002039968	0.00213875	1.34
GDS715.6.17.txt	GDS760.0.1.txt	0	Acute myeloid leukemia cell differentiation induced by various drugs	16-ketoestradiol vs acute myelogenous leukemia	T-cell acute lymphoblastic leukemia and T-cell lymphoblastic lymphoma comparison	lymphoid vs bone marrow	0.000716146	0.087303991	-0.000501419	0.077788747	0.252278761	2.881456071	3.249572581	0.003958426	0.001155786	0.002138946	1.34
GDS1064.0.1.txt	GDS715.7.17.txt	0	Acute myeloid leukemia subclasses	APL with translocation vs AML with inversion	Acute myeloid leukemia cell differentiation induced by various drugs	4,5-dianilinophthalimide vs acute myelogenous leukemia	0.002204529	0.083558811	0.000401656	0.126512012	0.305246907	3.626695684	2.409615068	0.000287071	0.015969359	0.002141109	1.34
GDS1479.0.3.txt	GDS2113.0.1.txt	0	Carcinoma in situ lesions of the urinary bladder	normal urothelium vs muscle invasive carcinoma	Pheochromocytomas of various genetic origins	adrenal pheochromocytoma vs extra-adrenal pheochromocytoma	0.011067078	0.216168868	0.001803032	0.084562062	0.349573683	1.56593596	4.112608467	0.117363606	3.91E-05	0.00214276	1.35
GDS1414.3.5.txt	GDS395.3.6.txt	0	Candoxin effect on glial cells: time course	12 h vs 48 h	Biomaterial engineering	2 hour vs 12 hour	0.003511941	0.08331761	-0.007179316	0.083356097	0.253878227	3.004962399	3.131835001	0.002656137	0.001737176	0.002148063	1.35
GDS1259.0.1.txt	GDS1684.3.4.txt	0	Dermatomyositis	normal vs dermatomyositis	Cardiac allograft rejection: time course	Subject 1 vs Subject 12	0.013684914	0.117552569	-0.004820331	0.062104093	-0.240243064	-2.160122745	-3.79077643	0.030763168	0.000150177	0.0021494	1.35
GDS1321.5.10.txt	GDS1746.2.3.txt	0	Barrett's metaplasia progression to adenocarcinoma	patient 3 vs patient 8	Primary epithelial cell cultures from prostate tumors	basaloid vs Gleason score 6 tumor	0.00122085	0.076665026	0.00756437	0.095115392	0.262776298	3.411665795	2.68318223	0.000645673	0.007292525	0.002169927	1.36
GDS1064.0.1.txt	GDS715.6.17.txt	0	Acute myeloid leukemia subclasses	APL with translocation vs AML with inversion	Acute myeloid leukemia cell differentiation induced by various drugs	16-ketoestradiol vs acute myelogenous leukemia	0.002204529	0.083558811	0.000716146	0.087303991	0.263221303	3.123749268	3.006794463	0.001785625	0.002640181	0.00217126	1.36
GDS1663.2.5.txt	GDS715.7.19.txt	0	Expression data from different research centers	universal RNA vs spleen	Acute myeloid leukemia cell differentiation induced by various drugs	4,5-dianilinophthalimide vs neutrophil	0.00422122	0.159520325	0.007044161	0.116328973	0.414235644	2.570295808	3.50034453	0.010161169	0.000464657	0.002172892	1.36
GDS1321.4.10.txt	GDS1746.2.4.txt	0	Barrett's metaplasia progression to adenocarcinoma	patient 2 vs patient 8	Primary epithelial cell cultures from prostate tumors	basaloid vs Gleason score 7 tumor	0.000253994	0.054914917	0.004287188	0.062367412	0.180741404	3.286673633	2.82926949	0.001013783	0.004665441	0.002174797	1.37
GDS395.5.7.txt	GDS536.2.3.txt	0	Biomaterial engineering	8 hour vs 24 hour	Androgen receptor antagonist to agonist conversion	bicalutamide vs R1881	0.003987633	0.081250218	-0.004969101	0.06433366	-0.220262417	-2.759993206	-3.346511248	0.005780255	0.000818353	0.002174923	1.37
GDS1327.0.1.txt	GDS2055.5.6.txt	0	Lens epithelial and lens cortical fiber cell comparison	lens epithelial vs lens cortical fiber	Skeletal muscle types (HG-U133A)	tibialis anterior vs 1	-0.003370078	0.053056121	-0.002649519	0.05080473	0.155972171	3.003277365	3.122183501	0.00267089	0.00179515	0.002189668	1.38
GDS2055.11.14.txt	GDS738.0.1.txt	0	Skeletal muscle types (HG-U133A)	6 vs 9	Intervertebral disc cells and osmotic loading	hyper-osmotic vs iso-osmotic	-0.00321775	0.05627004	-0.003257018	0.051757155	0.161783486	2.932310609	3.188747604	0.0033645	0.001428906	0.002192613	1.38
GDS1321.3.9.txt	GDS1505.2.3.txt	0	Barrett's metaplasia progression to adenocarcinoma	patient 1 vs patient 7	Cultured skin substitute	cultured fibroblast vs cultured keratinocyte	0.000681008	0.037854057	-0.004326097	0.060134422	0.138430366	3.638958872	2.373955857	0.000273742	0.017598657	0.00219488	1.38
GDS1209.2.6.txt	GDS1975.1.4.txt	0	Sarcoma and hypoxia	fibrosarcoma vs malignant fibrous histiocytoma	Gliomas of grades III and IV (HG-U133A)	grade IV glioma vs anaplastic oligodendroglioma	0.005166628	0.063653734	-0.00523214	0.087835694	-0.222114327	-3.570583239	-2.469180541	0.000356187	0.013542288	0.002196267	1.38
GDS1250.0.1.txt	GDS1663.3.5.txt	0	Atypical ductal hyperplasia and breast cancer	ADH with no breast cancer vs ADH with breast cancer	Expression data from different research centers	kidney vs spleen	0.005102381	0.064160167	0.005846319	0.066710303	0.205732997	3.127027651	2.99633892	0.001765832	0.002732426	0.00219659	1.38
GDS1321.4.9.txt	GDS1618.0.1.txt	0	Barrett's metaplasia progression to adenocarcinoma	patient 2 vs patient 7	Lymph node and tonsil comparison	tonsil vs lymph node	0.001554453	0.037834962	0.002049528	0.124834911	-0.158181502	-4.221913933	-1.283543429	2.42E-05	0.199301761	0.00219723	1.38
GDS1062.0.1.txt	GDS1663.3.5.txt	0	Squamous cell carcinoma of the oral cavity with lymph node metastasis	squamouos cell carcinoma vs lymph node metastasis	Expression data from different research centers	kidney vs spleen	0.003650898	0.06469295	0.005846319	0.066710303	0.205816997	3.125009761	2.997598098	0.001777992	0.002721162	0.002199592	1.38
GDS1321.5.10.txt	GDS1746.0.4.txt	0	Barrett's metaplasia progression to adenocarcinoma	patient 3 vs patient 8	Primary epithelial cell cultures from prostate tumors	control culture vs Gleason score 7 tumor	0.00122085	0.076665026	0.004139008	0.057527541	0.202515819	2.625642724	3.44837981	0.008648553	0.00056396	0.002208492	1.39
GDS1067.0.1.txt	GDS715.15.17.txt	0	Plasma cell dyscrasias	monoclonal gammopathy of undetermined significance vs plasma cell leukemia	Acute myeloid leukemia cell differentiation induced by various drugs	cyclazosin HCl vs acute myelogenous leukemia	0.002666283	0.207311859	-0.002193611	0.138832142	-0.501224189	-2.430591641	-3.594488784	0.015074197	0.000325029	0.002213493	1.39
GDS1376.0.1.txt	GDS1971.0.2.txt	0	Essential thrombocythemia	white blood cell vs platelet	Uncomplicated and complicated malaria: whole blood	healthy vs complicated malaria	-0.009983154	0.17909388	0.004903765	0.06623894	0.275446805	1.593744912	4.084350397	0.110993166	4.42E-05	0.002214934	1.39
GDS1327.0.1.txt	GDS2055.6.10.txt	0	Lens epithelial and lens cortical fiber cell comparison	lens epithelial vs lens cortical fiber	Skeletal muscle types (HG-U133A)	1 vs 5	-0.003370078	0.053056121	0.004142084	0.059384436	-0.171202232	-3.16329482	-2.952698173	0.001559942	0.003150097	0.002216747	1.39
GDS1321.5.9.txt	GDS1499.2.3.txt	0	Barrett's metaplasia progression to adenocarcinoma	patient 3 vs patient 7	Hepatocyte nuclear factor 1beta mutant overexpression effect on embryonic kidney cells	wild type HNF1alpha vs wild type HNF1beta	0.002663441	0.05429462	0.003385472	0.098781162	0.209921453	3.817284487	2.090843812	0.000134929	0.036542069	0.002220488	1.39
GDS1775.0.3.txt	GDS715.19.20.txt	0	Major leukocyte types	eosinophil vs neutrophil	Acute myeloid leukemia cell differentiation induced by various drugs	neutrophil vs monocyte	0.007713422	0.110988135	0.001193649	0.120668459	-0.348540747	-3.209840135	-2.898308303	0.001328088	0.003751816	0.002232205	1.40
GDS715.3.17.txt	GDS760.0.1.txt	0	Acute myeloid leukemia cell differentiation induced by various drugs	erythro-9- vs acute myelogenous leukemia	T-cell acute lymphoblastic leukemia and T-cell lymphoblastic lymphoma comparison	lymphoid vs bone marrow	-0.00117198	0.118629895	-0.000501419	0.077788747	0.281306981	2.381178548	3.622739928	0.017257343	0.000291499	0.002242877	1.41
GDS1209.6.7.txt	GDS1414.1.2.txt	0	Sarcoma and hypoxia	malignant fibrous histiocytoma vs round cell	Candoxin effect on glial cells: time course	candoxin vs 0 h	-0.014067535	0.097473907	-0.002823792	0.05825719	0.211083296	2.309857466	3.671771488	0.020896043	0.000240875	0.00224351	1.41
GDS1375.0.1.txt	GDS715.7.13.txt	0	Cutaneous malignant melanoma	normal vs benign nevi	Acute myeloid leukemia cell differentiation induced by various drugs	4,5-dianilinophthalimide vs 8-	0.004629497	0.126785683	0.002095447	0.101100333	0.344986457	2.684506267	3.391591295	0.007263702	0.00069488	0.002246642	1.41
GDS1503.0.1.txt	GDS395.5.7.txt	0	Hutchinson-Gilford progeria syndrome: fibroblast (HG-U133A)	normal vs HGPS	Biomaterial engineering	8 hour vs 24 hour	0.002433006	0.054360545	0.003987633	0.081250218	0.198653182	3.609606489	2.395877249	0.000306662	0.016580643	0.002254917	1.42
GDS1321.0.2.txt	GDS1975.2.5.txt	0	Barrett's metaplasia progression to adenocarcinoma	normal vs adenocarcinoma	Gliomas of grades III and IV (HG-U133A)	anaplastic astrocytoma vs glioblastoma	0.001707281	0.065125387	0.003302791	0.089602042	0.230209351	3.508648188	2.532381577	0.00045039	0.011329063	0.002258871	1.42
GDS834.0.2.txt	GDS901.1.2.txt	0	Sindbis virus-induced cell death	clone 9 vs WT 293	Estrogen receptor alpha L540Q mutation effect on gene induction by estradiol: time course	ERalpha transfected vs ERalpha L540Q transfected	-0.001466393	0.076516892	0.002137892	0.045684801	0.171306718	2.257973444	3.70295637	0.023947317	0.000213102	0.002259029	1.42
GDS834.0.4.txt	GDS901.1.2.txt	0	Sindbis virus-induced cell death	clone 9 vs sensitive cells	Estrogen receptor alpha L540Q mutation effect on gene induction by estradiol: time course	ERalpha transfected vs ERalpha L540Q transfected	-0.001466393	0.076516892	0.002137892	0.045684801	0.171306718	2.257973444	3.70295637	0.023947317	0.000213102	0.002259029	1.42
GDS1209.2.8.txt	GDS1975.4.5.txt	0	Sarcoma and hypoxia	fibrosarcoma vs synovial	Gliomas of grades III and IV (HG-U133A)	anaplastic oligodendroglioma vs glioblastoma	-0.006326494	0.062631677	0.00523214	0.087835694	-0.222848477	-3.457068268	-2.596673479	0.000546086	0.009413138	0.002267242	1.42
GDS715.1.17.txt	GDS760.0.4.txt	0	Acute myeloid leukemia cell differentiation induced by various drugs	positive control vs acute myelogenous leukemia	T-cell acute lymphoblastic leukemia and T-cell lymphoblastic lymphoma comparison	lymphoid vs B-precursor acute lymphoblastic leukemia	-0.006176059	0.121203728	-0.001153758	0.101071616	0.332001558	2.790158535	3.296230213	0.005268225	0.000979917	0.002272097	1.43
GDS715.1.17.txt	GDS760.3.4.txt	0	Acute myeloid leukemia cell differentiation induced by various drugs	positive control vs acute myelogenous leukemia	T-cell acute lymphoblastic leukemia and T-cell lymphoblastic lymphoma comparison	T-cell lymphoblastic lymphoma vs B-precursor acute lymphoblastic leukemia	-0.006176059	0.121203728	-0.001153758	0.101071616	0.332001558	2.790158535	3.296230213	0.005268225	0.000979917	0.002272097	1.43
GDS1321.4.8.txt	GDS686.3.4.txt	0	Barrett's metaplasia progression to adenocarcinoma	patient 2 vs patient 6	Store-operated calcium entry in HEK-293 cells	low level SOCE vs parental	-0.001317669	0.050650573	-0.000932176	0.055690673	0.160580172	3.196367422	2.900168723	0.001391698	0.003729617	0.002278267	1.43
GDS1663.2.5.txt	GDS715.1.11.txt	0	Expression data from different research centers	universal RNA vs spleen	Acute myeloid leukemia cell differentiation induced by various drugs	positive control vs scopolamine methyl bromide	0.00422122	0.159520325	-0.006471322	0.101850105	-0.374932007	-2.376833336	-3.617676036	0.01746198	0.00029726	0.002278322	1.43
GDS1775.0.2.txt	GDS715.18.20.txt	0	Major leukocyte types	eosinophil vs macrophage	Acute myeloid leukemia cell differentiation induced by various drugs	HL-60 cell line vs monocyte	0.006837313	0.120364089	0.007282749	0.06903455	0.266917492	2.160778857	3.760939169	0.030712423	0.000169277	0.002280108	1.43
GDS2055.11.12.txt	GDS914.2.3.txt	0	Skeletal muscle types (HG-U133A)	6 vs 7	Metabolic syndrome response to exercise intervention (HG-U133A)	3 d after exercise vs 14 d after exercise	0.002896785	0.060426102	0.000531558	0.051500083	0.17071642	2.777270581	3.304555082	0.005481752	0.000951273	0.002283559	1.43
GDS564.0.1.txt	GDS810.1.3.txt	0	Sex specific transcription in hypothalamus	male vs female	Alzheimer's disease at various stages of severity	incipient AD vs severe AD	-0.001079086	0.066560205	-0.002326056	0.072407546	-0.213070088	-3.184951172	-2.910525815	0.001447785	0.003608212	0.002285589	1.44
GDS1209.0.5.txt	GDS1505.0.2.txt	0	Sarcoma and hypoxia	normal vs pleomorphic liposarcoma	Cultured skin substitute	skin vs cultured fibroblast	0.007128602	0.114348334	0.001005141	0.116256433	0.355770308	3.048944355	3.051574502	0.002296469	0.002276446	0.002286436	1.44
GDS690.2.5.txt	GDS858.1.3.txt	0	Intestinal epithelial cell immune response	control vs TNFa	Mucoid and motile Pseudomonas aeruginosa infected lung epithelial cell comparison	FRD440 vs FRD1234	0.007846105	0.126205444	-0.010015129	0.06513552	-0.257224194	-2.100307967	-3.795303478	0.035701761	0.000147463	0.002294491	1.44
GDS1479.0.2.txt	GDS2113.6.7.txt	0	Carcinoma in situ lesions of the urinary bladder	normal urothelium vs superficial transitional cell carcinoma w/o surrounding carcinoma in situ	Pheochromocytomas of various genetic origins	SDHB mutation vs unidentified mutation	0.006248452	0.195714047	-0.000730921	0.085416245	-0.340662713	-1.772540964	-3.979708923	0.076304794	6.90E-05	0.00229456	1.44
GDS1331.0.2.txt	GDS917.1.2.txt	0	Huntington's disease: peripheral blood expression profile (HG-U133A)	normal vs symptomatic	Whole blood RNA isolation and leukocyte RNA purification: comparison of methods	PAXgene vs leukocyte	0.008079008	0.159766834	0.009697681	0.158243872	0.493709973	3.039623142	3.058647941	0.002368742	0.002223382	0.002294911	1.44
GDS1321.0.2.txt	GDS1637.0.1.txt	0	Barrett's metaplasia progression to adenocarcinoma	normal vs adenocarcinoma	Oncogene-induced sensescence in vitro model	senescence induced vs senescence bypassed	0.001707281	0.065125387	-0.008855325	0.078534886	0.213542037	3.252721666	2.831828946	0.001143053	0.004628261	0.002300076	1.44
GDS1209.5.7.txt	GDS1975.2.5.txt	0	Sarcoma and hypoxia	pleomorphic liposarcoma vs round cell	Gliomas of grades III and IV (HG-U133A)	anaplastic astrocytoma vs glioblastoma	-0.01514481	0.080135141	0.003302791	0.089602042	-0.26430415	-3.109239424	-2.98661655	0.001875696	0.002820834	0.002300224	1.44
GDS1064.0.1.txt	GDS715.3.17.txt	0	Acute myeloid leukemia subclasses	APL with translocation vs AML with inversion	Acute myeloid leukemia cell differentiation induced by various drugs	erythro-9- vs acute myelogenous leukemia	0.002204529	0.083558811	-0.00117198	0.118629895	0.296194939	3.518365182	2.506677757	0.000434214	0.012187177	0.002300401	1.44
GDS715.3.17.txt	GDS760.1.3.txt	0	Acute myeloid leukemia cell differentiation induced by various drugs	erythro-9- vs acute myelogenous leukemia	T-cell acute lymphoblastic leukemia and T-cell lymphoblastic lymphoma comparison	bone marrow vs T-cell lymphoblastic lymphoma	-0.00117198	0.118629895	0.000501419	0.077788747	-0.281306981	-2.361419957	-3.622739928	0.0182051	0.000291499	0.002303643	1.45
GDS1041.0.2.txt	GDS858.2.6.txt	0	CREB, CREMalpha, CREMtau2alpha, ATF2, and ATF2-small overexpression effect on myometrial cells	CREB transfected vs CREMtau2alpha transfected	Mucoid and motile Pseudomonas aeruginosa infected lung epithelial cell comparison	FRD875 vs mucoid	-0.006976146	0.067730735	0.007030472	0.071723554	-0.212429132	-3.03337894	-3.059798223	0.002418318	0.002214862	0.002314355	1.45
GDS1414.3.5.txt	GDS395.2.7.txt	0	Candoxin effect on glial cells: time course	12 h vs 48 h	Biomaterial engineering	1 hour vs 24 hour	0.003511941	0.08331761	0.001435772	0.064027549	0.221193753	2.612674705	3.432241028	0.008983676	0.000598615	0.002319001	1.46
GDS1209.5.7.txt	GDS1975.0.1.txt	0	Sarcoma and hypoxia	pleomorphic liposarcoma vs round cell	Gliomas of grades III and IV (HG-U133A)	grade III glioma vs grade IV glioma	-0.01514481	0.080135141	0.003238208	0.08370432	-0.255477702	-2.999094891	-3.09083106	0.00270783	0.001995972	0.002324812	1.46
GDS1209.5.7.txt	GDS1975.0.5.txt	0	Sarcoma and hypoxia	pleomorphic liposarcoma vs round cell	Gliomas of grades III and IV (HG-U133A)	grade III glioma vs glioblastoma	-0.01514481	0.080135141	0.003238208	0.08370432	-0.255477702	-2.999094891	-3.09083106	0.00270783	0.001995972	0.002324812	1.46
GDS1479.1.2.txt	GDS1783.0.2.txt	0	Carcinoma in situ lesions of the urinary bladder	superficial transitional cell carcinoma w/ surrounding carcinoma in situ lesion vs superficial transitional cell carcinoma w/o surrounding carcinoma in situ	Vascular smooth muscle response to voltage-dependent and store-operated calcium channel activation	control vs high potassium	-0.010651658	0.203107898	0.007602473	0.177484498	-0.575985727	-2.783417452	-3.288108016	0.005378954	0.001008632	0.002329245	1.46
GDS1209.2.6.txt	GDS1975.1.2.txt	0	Sarcoma and hypoxia	fibrosarcoma vs malignant fibrous histiocytoma	Gliomas of grades III and IV (HG-U133A)	grade IV glioma vs anaplastic astrocytoma	0.005166628	0.063653734	-0.003302791	0.089602042	-0.221645964	-3.563225246	-2.436810239	0.000366326	0.014817453	0.00232981	1.46
GDS1036.5.7.txt	GDS715.7.15.txt	0	Microglial cell response to interferon-gamma: time course	B18 vs W	Acute myeloid leukemia cell differentiation induced by various drugs	4,5-dianilinophthalimide vs cyclazosin HCl	-0.002130224	0.094080167	0.003387727	0.084984937	-0.270655409	-2.854216703	-3.224608311	0.00431431	0.001261452	0.002332873	1.47
GDS1209.2.3.txt	GDS1503.3.5.txt	0	Sarcoma and hypoxia	fibrosarcoma vs leiomyosarcoma	Hutchinson-Gilford progeria syndrome: fibroblast (HG-U133A)	GM0316B vs AG10750	0.001279061	0.068036766	0.001819275	0.041015764	0.153558364	2.238191384	3.699530969	0.025208579	0.000215998	0.002333454	1.47
GDS1414.0.3.txt	GDS395.3.8.txt	0	Candoxin effect on glial cells: time course	control vs 12 h	Biomaterial engineering	2 hour vs 48 hour	0.003179869	0.072829789	-0.016225801	0.183055335	-0.294688116	-4.089919621	-1.521192021	4.32E-05	0.128211652	0.002352152	1.48
GDS1414.2.3.txt	GDS395.3.8.txt	0	Candoxin effect on glial cells: time course	0 h vs 12 h	Biomaterial engineering	2 hour vs 48 hour	0.003179869	0.072829789	-0.016225801	0.183055335	-0.294688116	-4.089919621	-1.521192021	4.32E-05	0.128211652	0.002352152	1.48
GDS1376.0.3.txt	GDS1615.0.2.txt	0	Essential thrombocythemia	white blood cell vs thrombocythemia	Ulcerative colitis and Crohn's disease comparison: peripheral blood mononuclear cells	normal vs Crohn's disease	-0.00821805	0.1615672	0.005085076	0.127743519	0.431283986	2.720242942	3.336364242	0.006523398	0.000848819	0.002353122	1.48
GDS1023.4.5.txt	GDS1479.4.5.txt	0	Hematopoietic stem cell engraftment in goat	normal vs HSC engraftment	Carcinoma in situ lesions of the urinary bladder	carcinoma in situ lesion vs normal mucosa	-0.008790155	0.140818567	0.010563284	0.167338633	-0.463741688	-3.230763839	-2.834402093	0.001234598	0.004591151	0.002380804	1.50
GDS2039.0.1.txt	GDS858.2.4.txt	0	Endothelial cell morphogenesis (HG-U133A)	proliferation vs tubulogenesis	Mucoid and motile Pseudomonas aeruginosa infected lung epithelial cell comparison	FRD875 vs uninfected	-0.005635743	0.078658093	2.10E-05	0.052255982	-0.189297191	-2.334933914	-3.622900476	0.019546875	0.000291318	0.002386284	1.50
GDS2039.0.1.txt	GDS858.2.5.txt	0	Endothelial cell morphogenesis (HG-U133A)	proliferation vs tubulogenesis	Mucoid and motile Pseudomonas aeruginosa infected lung epithelial cell comparison	FRD875 vs control	-0.005635743	0.078658093	2.10E-05	0.052255982	-0.189297191	-2.334933914	-3.622900476	0.019546875	0.000291318	0.002386284	1.50
GDS1064.2.4.txt	GDS715.17.19.txt	0	Acute myeloid leukemia subclasses	AML without maturation vs acute myelomonocytic leukemia	Acute myeloid leukemia cell differentiation induced by various drugs	acute myelogenous leukemia vs neutrophil	0.000482656	0.044825084	0.007656485	0.086936832	0.174482123	3.881743263	1.918929355	0.00010371	0.054993279	0.002388173	1.50
GDS1259.0.1.txt	GDS2055.6.7.txt	0	Dermatomyositis	normal vs dermatomyositis	Skeletal muscle types (HG-U133A)	1 vs 2	0.013684914	0.117552569	-5.23E-05	0.046620958	0.19061652	1.505127512	4.089766799	0.132291296	4.32E-05	0.00239007	1.50
GDS1209.6.8.txt	GDS1479.2.3.txt	0	Sarcoma and hypoxia	malignant fibrous histiocytoma vs synovial	Carcinoma in situ lesions of the urinary bladder	superficial transitional cell carcinoma w/o surrounding carcinoma in situ vs muscle invasive carcinoma	-0.009104349	0.08012186	0.010677313	0.143278023	-0.305902372	-3.704332667	-2.209548119	0.000211948	0.027136534	0.002398235	1.51
GDS1064.3.4.txt	GDS760.2.3.txt	0	Acute myeloid leukemia subclasses	AML with maturation vs acute myelomonocytic leukemia	T-cell acute lymphoblastic leukemia and T-cell lymphoblastic lymphoma comparison	T-cell acute lymphoblastic leukemia vs T-cell lymphoblastic lymphoma	0.002975157	0.046577842	-0.000110613	0.062120228	-0.158336886	-3.463278646	-2.547097426	0.000533635	0.010862311	0.002407595	1.51
GDS1972.1.5.txt	GDS2055.7.10.txt	0	RNAlater preservative effect on uterine myometrium: time course	snap-frozen vs 72 h	Skeletal muscle types (HG-U133A)	2 vs 5	-0.007342309	0.07809882	0.004252589	0.06749569	-0.219951142	-2.722305323	-3.321748868	0.00648282	0.000894552	0.002408156	1.51
GDS1479.0.4.txt	GDS715.5.7.txt	0	Carcinoma in situ lesions of the urinary bladder	normal urothelium vs carcinoma in situ lesion	Acute myeloid leukemia cell differentiation induced by various drugs	sulmazole vs 4,5-dianilinophthalimide	0.002462267	0.09026767	0.000437771	0.092070372	0.278078235	3.053318736	3.015524533	0.002263255	0.002565353	0.002409574	1.51
GDS1362.1.2.txt	GDS715.5.7.txt	0	Ischemic and nonischemic cardiomyopathy comparison	non-ischemic cardiomyopathy vs ischemic cardiomyopathy	Acute myeloid leukemia cell differentiation induced by various drugs	sulmazole vs 4,5-dianilinophthalimide	-0.011737125	0.139768404	0.000437771	0.092070372	-0.33424877	-2.307471758	-3.635116647	0.021028539	0.000277855	0.002417205	1.52
GDS1505.0.2.txt	GDS1663.2.3.txt	0	Cultured skin substitute	skin vs cultured fibroblast	Expression data from different research centers	universal RNA vs kidney	0.001005141	0.116256433	-0.000931033	0.154555658	-0.398857553	-3.439488749	-2.574648672	0.000582814	0.010034196	0.002418279	1.52
GDS395.4.7.txt	GDS536.3.5.txt	0	Biomaterial engineering	4 hour vs 24 hour	Androgen receptor antagonist to agonist conversion	R1881 vs 10 uM	0.004832902	0.081529204	0.004969101	0.06433366	0.22176567	2.660798303	3.369877765	0.007795564	0.000752015	0.002421235	1.52
GDS1684.0.1.txt	GDS2055.11.12.txt	0	Cardiac allograft rejection: time course	Before rejection vs During rejection	Skeletal muscle types (HG-U133A)	6 vs 7	0.003812131	0.080656841	0.002896785	0.060426102	0.210952157	2.568164386	3.443137426	0.010223865	0.000575007	0.002424622	1.52
GDS1321.5.7.txt	GDS1746.1.2.txt	0	Barrett's metaplasia progression to adenocarcinoma	patient 3 vs patient 5	Primary epithelial cell cultures from prostate tumors	primary culture vs basaloid	-0.00059463	0.043560875	-0.004279855	0.062757359	-0.155630187	-3.559055151	-2.411674652	0.000372191	0.015879442	0.002431088	1.53
GDS1362.1.2.txt	GDS2190.0.1.txt	0	Ischemic and nonischemic cardiomyopathy comparison	non-ischemic cardiomyopathy vs ischemic cardiomyopathy	Bipolar disorder: dorsolateral prefrontal cortex	control vs bipolar disorder	-0.011737125	0.139768404	-0.007197602	0.134888903	0.406730525	2.994007497	3.06865959	0.002753391	0.002150216	0.002433184	1.53
GDS1321.4.9.txt	GDS1505.2.3.txt	0	Barrett's metaplasia progression to adenocarcinoma	patient 2 vs patient 7	Cultured skin substitute	cultured fibroblast vs cultured keratinocyte	0.001554453	0.037834962	-0.004326097	0.060134422	0.137425109	3.591140229	2.357239014	0.000329235	0.018411392	0.002462045	1.55
GDS1036.3.4.txt	GDS1428.2.11.txt	0	Microglial cell response to interferon-gamma: time course	IFN-gamma vs untreated	Neutrophil response to Anaplasma phagocytophilum infection: time course	heat-killed HL60 cell lysate vs 12 h	-0.006602846	0.057442384	0.002795329	0.030595977	-0.115810908	-1.90117564	-3.876530444	0.057279	0.000105957	0.002463551	1.55
GDS1479.0.2.txt	GDS2113.3.6.txt	0	Carcinoma in situ lesions of the urinary bladder	normal urothelium vs superficial transitional cell carcinoma w/o surrounding carcinoma in situ	Pheochromocytomas of various genetic origins	sporadic vs SDHB mutation	0.006248452	0.195714047	0.000587538	0.086078617	0.342538304	1.718271414	3.972540173	0.085747127	7.11E-05	0.002469312	1.55
GDS1479.0.2.txt	GDS2113.4.6.txt	0	Carcinoma in situ lesions of the urinary bladder	normal urothelium vs superficial transitional cell carcinoma w/o surrounding carcinoma in situ	Pheochromocytomas of various genetic origins	MEN 2A mutation vs SDHB mutation	0.006248452	0.195714047	0.001567236	0.09545326	0.372737977	1.872576504	3.888507763	0.061126881	0.000100862	0.002483024	1.56
GDS1321.4.8.txt	GDS686.1.3.txt	0	Barrett's metaplasia progression to adenocarcinoma	patient 2 vs patient 6	Store-operated calcium entry in HEK-293 cells	HEK-293 vs low level SOCE	-0.001317669	0.050650573	0.000932176	0.055690673	-0.160580172	-3.14433766	-2.900168723	0.001664633	0.003729617	0.002491675	1.56
GDS1321.3.10.txt	GDS1746.0.4.txt	0	Barrett's metaplasia progression to adenocarcinoma	patient 1 vs patient 8	Primary epithelial cell cultures from prostate tumors	control culture vs Gleason score 7 tumor	-0.000559858	0.050758806	0.004139008	0.057527541	0.164315471	3.248211337	2.784343985	0.001161329	0.005363611	0.00249578	1.57
GDS1067.0.1.txt	GDS715.4.17.txt	0	Plasma cell dyscrasias	monoclonal gammopathy of undetermined significance vs plasma cell leukemia	Acute myeloid leukemia cell differentiation induced by various drugs	a-methyl-L-p-tyrosine vs acute myelogenous leukemia	0.002666283	0.207311859	3.02E-05	0.118896357	-0.442674864	-2.148170146	-3.723453676	0.031700247	0.000196516	0.002495918	1.57
GDS1067.0.1.txt	GDS715.2.17.txt	0	Plasma cell dyscrasias	monoclonal gammopathy of undetermined significance vs plasma cell leukemia	Acute myeloid leukemia cell differentiation induced by various drugs	negative control vs acute myelogenous leukemia	0.002666283	0.207311859	-0.001611383	0.157739225	-0.537340392	-2.604803587	-3.396295437	0.009192696	0.000683046	0.002505799	1.57
GDS1209.6.7.txt	GDS1975.2.5.txt	0	Sarcoma and hypoxia	malignant fibrous histiocytoma vs round cell	Gliomas of grades III and IV (HG-U133A)	anaplastic astrocytoma vs glioblastoma	-0.014067535	0.097473907	0.003302791	0.089602042	-0.286556614	-2.795507929	-3.23496428	0.005181823	0.00121658	0.002510797	1.58
GDS1220.3.4.txt	GDS1312.0.1.txt	0	Malignant pleural mesothelioma	pleural vs lung	Squamous lung cancer	normal vs cancer	-0.003331646	0.112592447	-0.00577311	0.106339761	-0.334941238	-2.945220583	-3.095437912	0.003227247	0.001965225	0.002518386	1.58
GDS395.5.7.txt	GDS536.3.5.txt	0	Biomaterial engineering	8 hour vs 24 hour	Androgen receptor antagonist to agonist conversion	R1881 vs 10 uM	0.003987633	0.081250218	0.004969101	0.06433366	0.220262417	2.661836347	3.346511248	0.007771566	0.000818353	0.002521882	1.58
GDS1479.1.2.txt	GDS1783.0.1.txt	0	Carcinoma in situ lesions of the urinary bladder	superficial transitional cell carcinoma w/ surrounding carcinoma in situ lesion vs superficial transitional cell carcinoma w/o surrounding carcinoma in situ	Vascular smooth muscle response to voltage-dependent and store-operated calcium channel activation	control vs thapsigargin	-0.010651658	0.203107898	0.00875271	0.175690053	-0.567088316	-2.739611124	-3.277596067	0.006151193	0.00104695	0.002537714	1.59
GDS1067.0.1.txt	GDS715.13.17.txt	0	Plasma cell dyscrasias	monoclonal gammopathy of undetermined significance vs plasma cell leukemia	Acute myeloid leukemia cell differentiation induced by various drugs	8- vs acute myelogenous leukemia	0.002666283	0.207311859	-0.00121421	0.158020043	-0.536937988	-2.602862532	-3.390226768	0.0092449	0.000698348	0.002540898	1.60
GDS1067.0.1.txt	GDS715.17.18.txt	0	Plasma cell dyscrasias	monoclonal gammopathy of undetermined significance vs plasma cell leukemia	Acute myeloid leukemia cell differentiation induced by various drugs	acute myelogenous leukemia vs HL-60 cell line	0.002666283	0.207311859	0.002559392	0.157981397	0.539641311	2.590179982	3.399652927	0.009592578	0.000674715	0.002544062	1.60
GDS1479.2.5.txt	GDS715.7.11.txt	0	Carcinoma in situ lesions of the urinary bladder	superficial transitional cell carcinoma w/o surrounding carcinoma in situ vs normal mucosa	Acute myeloid leukemia cell differentiation induced by various drugs	4,5-dianilinophthalimide vs scopolamine methyl bromide	0.001645007	0.126463248	0.000765824	0.070441347	-0.263024073	-2.092853722	-3.744816217	0.036362218	0.000180526	0.002562093	1.61
GDS1209.0.5.txt	GDS505.0.1.txt	0	Sarcoma and hypoxia	normal vs pleomorphic liposarcoma	Renal clear cell carcinoma (HG-U133A)	RCC vs normal	0.007128602	0.114348334	-0.007760051	0.061019586	-0.23519371	-2.119159103	-3.72722391	0.034077027	0.000193601	0.002568527	1.61
GDS1362.1.2.txt	GDS2113.2.3.txt	0	Ischemic and nonischemic cardiomyopathy comparison	non-ischemic cardiomyopathy vs ischemic cardiomyopathy	Pheochromocytomas of various genetic origins	familial vs sporadic	-0.011737125	0.139768404	0.002959775	0.049083989	-0.199435777	-1.342926204	-4.1234536	0.179295867	3.73E-05	0.002586876	1.62
GDS1353.0.1.txt	GDS1972.3.5.txt	0	Glucocorticoid effect on lens epithelial cells: time course	control vs dexamethasone	RNAlater preservative effect on uterine myometrium: time course	control vs 72 h	0.005182955	0.079420246	-0.005749812	0.071938539	-0.227949829	-2.935432673	-3.088748003	0.00333083	0.002010019	0.002587476	1.62
GDS1663.2.5.txt	GDS715.1.15.txt	0	Expression data from different research centers	universal RNA vs spleen	Acute myeloid leukemia cell differentiation induced by various drugs	positive control vs cyclazosin HCl	0.00422122	0.159520325	-0.004219435	0.104764478	-0.375742909	-2.381916716	-3.546273342	0.017222794	0.000390721	0.00259409	1.63
GDS1321.5.8.txt	GDS1746.2.4.txt	0	Barrett's metaplasia progression to adenocarcinoma	patient 3 vs patient 6	Primary epithelial cell cultures from prostate tumors	basaloid vs Gleason score 7 tumor	-0.000548958	0.045833915	0.004287188	0.062367412	0.158741143	3.475376274	2.476516983	0.000510137	0.013267132	0.00260155	1.63
GDS266.1.3.txt	GDS715.16.17.txt	0	Asthma and atopy (HG-U133A)	no atopy vs severe asthma	Acute myeloid leukemia cell differentiation induced by various drugs	acute promyelocytic leukemia vs acute myelogenous leukemia	0.002337822	0.036176097	0.001249507	0.075703773	0.142327079	3.869661684	1.863547426	0.000108987	0.062385297	0.002607519	1.64
GDS1505.1.2.txt	GDS1746.0.3.txt	0	Cultured skin substitute	cultured skin substitute vs cultured fibroblast	Primary epithelial cell cultures from prostate tumors	control culture vs Gleason score 6 tumor	-0.001612245	0.09770923	0.009281849	0.125558712	0.331247726	3.406637955	2.564265538	0.000657683	0.010339442	0.002607695	1.64
GDS1067.0.2.txt	GDS715.17.18.txt	0	Plasma cell dyscrasias	monoclonal gammopathy of undetermined significance vs multiple myeloma	Acute myeloid leukemia cell differentiation induced by various drugs	acute myelogenous leukemia vs HL-60 cell line	0.001675178	0.188954423	0.002559392	0.157981397	0.518213714	2.733667341	3.264019258	0.006263329	0.001098437	0.002622951	1.65
GDS1362.0.2.txt	GDS690.3.4.txt	0	Ischemic and nonischemic cardiomyopathy comparison	non-failing heart vs ischemic cardiomyopathy	Intestinal epithelial cell immune response	flagellin vs LTb	0.002749407	0.127686168	-0.000545976	0.036821739	-0.15386916	-1.226589926	-4.163931138	0.219976747	3.13E-05	0.002623202	1.65
GDS1064.1.2.txt	GDS1209.5.7.txt	0	Acute myeloid leukemia subclasses	AML with inversion vs AML without maturation	Sarcoma and hypoxia	pleomorphic liposarcoma vs round cell	-0.004360963	0.060148482	-0.01514481	0.080135141	0.196464224	3.338823888	2.640652173	0.000841339	0.008274663	0.002638522	1.66
GDS1312.0.1.txt	GDS1663.2.3.txt	0	Squamous lung cancer	normal vs cancer	Expression data from different research centers	universal RNA vs kidney	-0.00577311	0.106339761	-0.000931033	0.154555658	-0.377614389	-3.496728564	-2.437201984	0.000471001	0.014801407	0.002640356	1.66
GDS1503.1.4.txt	GDS395.4.7.txt	0	Hutchinson-Gilford progeria syndrome: fibroblast (HG-U133A)	HGPS vs GMO8398C	Biomaterial engineering	4 hour vs 24 hour	-0.003320068	0.051379708	0.004832902	0.081529204	-0.18634171	-3.562138599	-2.344860522	0.000367846	0.019034201	0.002646064	1.66
GDS1064.4.5.txt	GDS715.1.3.txt	0	Acute myeloid leukemia subclasses	acute myelomonocytic leukemia vs acute monoblastic/moncytic leukemia	Acute myeloid leukemia cell differentiation induced by various drugs	positive control vs erythro-9-	0.008220136	0.079583731	-0.00843498	0.07157226	-0.226973364	-2.955296235	-3.053395043	0.00312369	0.002262677	0.002658553	1.67
GDS1663.2.5.txt	GDS715.13.19.txt	0	Expression data from different research centers	universal RNA vs spleen	Acute myeloid leukemia cell differentiation induced by various drugs	8- vs neutrophil	0.00422122	0.159520325	0.003878616	0.14892723	0.466556808	2.898286385	3.106740052	0.003752078	0.001891627	0.00266412	1.67
GDS690.2.5.txt	GDS858.3.7.txt	0	Intestinal epithelial cell immune response	control vs TNFa	Mucoid and motile Pseudomonas aeruginosa infected lung epithelial cell comparison	FRD1234 vs motile	0.007846105	0.126205444	0.010015129	0.06513552	0.257224194	1.975969353	3.795303478	0.048158249	0.000147463	0.002664875	1.67
GDS1362.1.2.txt	GDS1479.2.3.txt	0	Ischemic and nonischemic cardiomyopathy comparison	non-ischemic cardiomyopathy vs ischemic cardiomyopathy	Carcinoma in situ lesions of the urinary bladder	superficial transitional cell carcinoma w/o surrounding carcinoma in situ vs muscle invasive carcinoma	-0.011737125	0.139768404	0.010677313	0.143278023	-0.425458386	-2.960048548	-3.043981843	0.003075904	0.002334691	0.002679792	1.68
GDS1479.0.3.txt	GDS2113.1.4.txt	0	Carcinoma in situ lesions of the urinary bladder	normal urothelium vs muscle invasive carcinoma	Pheochromocytomas of various genetic origins	extra-adrenal pheochromocytoma vs MEN 2A mutation	0.011067078	0.216168868	-0.002001202	0.080538956	-0.324974008	-1.554530444	-4.010143961	0.120057959	6.07E-05	0.002699135	1.70
GDS1321.8.9.txt	GDS916.0.1.txt	0	Barrett's metaplasia progression to adenocarcinoma	patient 6 vs patient 7	Ewing family tumor histogenetic origin	mock transfected vs EWS-FL1 transfected	0.002674351	0.054101978	0.000703204	0.064390781	-0.173989457	-3.265385407	-2.713007341	0.001093152	0.006667564	0.002699752	1.70
GDS1479.0.1.txt	GDS1783.0.2.txt	0	Carcinoma in situ lesions of the urinary bladder	normal urothelium vs superficial transitional cell carcinoma w/ surrounding carcinoma in situ lesion	Vascular smooth muscle response to voltage-dependent and store-operated calcium channel activation	control vs high potassium	0.010205414	0.230090118	0.007602473	0.177484498	0.605514689	2.587287449	3.368813742	0.009673485	0.000754924	0.00270236	1.70
GDS1259.0.1.txt	GDS1975.1.4.txt	0	Dermatomyositis	normal vs dermatomyositis	Gliomas of grades III and IV (HG-U133A)	grade IV glioma vs anaplastic oligodendroglioma	0.013684914	0.117552569	-0.00523214	0.087835694	-0.296890754	-2.642015149	-3.320502179	0.008241437	0.000898557	0.002721287	1.71
GDS1284.7.8.txt	GDS715.0.11.txt	0	Multiple myeloma molecular classification	IIIA vs IIIB	Acute myeloid leukemia cell differentiation induced by various drugs	none vs scopolamine methyl bromide	-0.009627199	0.085017892	-0.004530833	0.103428942	0.271004196	3.300851023	2.664003156	0.00096392	0.007721684	0.002728202	1.71
GDS1775.1.2.txt	GDS715.15.20.txt	0	Major leukocyte types	mast cell vs macrophage	Acute myeloid leukemia cell differentiation induced by various drugs	cyclazosin HCl vs monocyte	0.010892476	0.091575819	0.007899128	0.075837534	0.256814177	2.68544364	3.282214455	0.00724336	0.001029952	0.002731358	1.72
GDS1209.3.8.txt	GDS1975.2.5.txt	0	Sarcoma and hypoxia	leiomyosarcoma vs synovial	Gliomas of grades III and IV (HG-U133A)	anaplastic astrocytoma vs glioblastoma	-0.006240891	0.071834432	0.003302791	0.089602042	-0.2400089	-3.254261269	-2.715470382	0.001136876	0.00661817	0.002742999	1.72
GDS1362.1.2.txt	GDS1479.2.5.txt	0	Ischemic and nonischemic cardiomyopathy comparison	non-ischemic cardiomyopathy vs ischemic cardiomyopathy	Carcinoma in situ lesions of the urinary bladder	superficial transitional cell carcinoma w/o surrounding carcinoma in situ vs normal mucosa	-0.011737125	0.139768404	0.001645007	0.126463248	-0.401635229	-2.789601177	-3.188912525	0.005277302	0.001428091	0.002745263	1.72
GDS1327.0.1.txt	GDS1556.0.1.txt	0	Lens epithelial and lens cortical fiber cell comparison	lens epithelial vs lens cortical fiber	Atrial and ventricular myocardium comparison (HG-U133A)	ventricle vs atrium	-0.003370078	0.053056121	0.005483796	0.087942269	-0.194041974	-3.593777513	-2.268826736	0.000325918	0.023278865	0.002754452	1.73
GDS1503.0.7.txt	GDS395.4.7.txt	0	Hutchinson-Gilford progeria syndrome: fibroblast (HG-U133A)	normal vs AG11513	Biomaterial engineering	4 hour vs 24 hour	0.004808054	0.062910743	0.004832902	0.081529204	0.215938081	3.356025047	2.589319758	0.000790714	0.009616574	0.002757528	1.73
GDS1321.5.8.txt	GDS1746.1.2.txt	0	Barrett's metaplasia progression to adenocarcinoma	patient 3 vs patient 6	Primary epithelial cell cultures from prostate tumors	primary culture vs basaloid	-0.000548958	0.045833915	-0.004279855	0.062757359	-0.158822113	-3.453188675	-2.462536047	0.000554001	0.013795832	0.002764581	1.74
GDS1479.1.4.txt	GDS987.0.1.txt	0	Carcinoma in situ lesions of the urinary bladder	superficial transitional cell carcinoma w/ surrounding carcinoma in situ lesion vs carcinoma in situ lesion	Kidney transplant response to calcineurin inhibitor-free immunosuppression using sirolimus	cyclosporine vs sirolimus	-0.009145987	0.219809034	-0.012683762	0.194981254	0.606377194	2.800263343	3.174976798	0.005106092	0.001498485	0.002766117	1.74
GDS1479.1.2.txt	GDS1972.1.2.txt	0	Carcinoma in situ lesions of the urinary bladder	superficial transitional cell carcinoma w/ surrounding carcinoma in situ lesion vs superficial transitional cell carcinoma w/o surrounding carcinoma in situ	RNAlater preservative effect on uterine myometrium: time course	snap-frozen vs RNAlater	-0.010651658	0.203107898	-0.009775232	0.116137135	0.418893358	2.114861211	3.691055327	0.034441774	0.000223325	0.002773396	1.74
GDS1663.2.5.txt	GDS715.1.4.txt	0	Expression data from different research centers	universal RNA vs spleen	Acute myeloid leukemia cell differentiation induced by various drugs	positive control vs a-methyl-L-p-tyrosine	0.00422122	0.159520325	-0.007236434	0.094462194	-0.349302385	-2.216166525	-3.621194216	0.026680094	0.000293246	0.002797113	1.76
GDS1065.0.5.txt	GDS1375.0.1.txt	0	Mitochondrial encephalomyopathies associated with mitochondrial DNA mutations	wild type vs PEO	Cutaneous malignant melanoma	normal vs benign nevi	-8.76E-05	0.033890148	0.004629497	0.126785683	-0.141180223	-4.163235516	-1.150048775	3.14E-05	0.250123794	0.002801451	1.76
GDS1065.3.5.txt	GDS1375.0.1.txt	0	Mitochondrial encephalomyopathies associated with mitochondrial DNA mutations	normal vs PEO	Cutaneous malignant melanoma	normal vs benign nevi	-8.76E-05	0.033890148	0.004629497	0.126785683	-0.141180223	-4.163235516	-1.150048775	3.14E-05	0.250123794	0.002801451	1.76
GDS1375.0.1.txt	GDS715.7.11.txt	0	Cutaneous malignant melanoma	normal vs benign nevi	Acute myeloid leukemia cell differentiation induced by various drugs	4,5-dianilinophthalimide vs scopolamine methyl bromide	0.004629497	0.126785683	0.000765824	0.070441347	0.263537622	2.042092759	3.730363065	0.041142337	0.000191204	0.002804743	1.76
GDS738.0.2.txt	GDS858.0.2.txt	0	Intervertebral disc cells and osmotic loading	hyper-osmotic vs hypo-osmotic	Mucoid and motile Pseudomonas aeruginosa infected lung epithelial cell comparison	FRD1 vs FRD875	-0.001841083	0.040705571	-0.007030472	0.071723554	0.147212228	3.661742317	2.150516683	0.000250506	0.031514371	0.00280972	1.76
GDS1312.0.1.txt	GDS1505.2.3.txt	0	Squamous lung cancer	normal vs cancer	Cultured skin substitute	cultured fibroblast vs cultured keratinocyte	-0.00577311	0.106339761	-0.004326097	0.060134422	0.21768962	2.101403356	3.69199054	0.035605567	0.000222506	0.002814684	1.77
GDS1615.0.1.txt	GDS1971.0.1.txt	0	Ulcerative colitis and Crohn's disease comparison: peripheral blood mononuclear cells	normal vs ulcerative colitis	Uncomplicated and complicated malaria: whole blood	healthy vs uncomplicated malaria	0.004817515	0.102334382	0.00364364	0.102907168	0.310701225	2.989061	2.983830881	0.002798363	0.00284664	0.002822398	1.77
GDS1428.6.8.txt	GDS715.5.7.txt	0	Neutrophil response to Anaplasma phagocytophilum infection: time course	0 h vs 3 h	Acute myeloid leukemia cell differentiation induced by various drugs	sulmazole vs 4,5-dianilinophthalimide	-0.003965653	0.041367101	0.000437771	0.092070372	-0.164126047	-3.871685255	-1.787369968	0.000108085	0.073877714	0.002825792	1.77
GDS1479.0.5.txt	GDS987.0.1.txt	0	Carcinoma in situ lesions of the urinary bladder	normal urothelium vs normal mucosa	Kidney transplant response to calcineurin inhibitor-free immunosuppression using sirolimus	cyclosporine vs sirolimus	0.009273535	0.163203332	-0.012683762	0.194981254	-0.528491215	-3.295059878	-2.645420744	0.000984007	0.008158939	0.002833453	1.78
GDS1064.4.5.txt	GDS1209.5.7.txt	0	Acute myeloid leukemia subclasses	acute myelomonocytic leukemia vs acute monoblastic/moncytic leukemia	Sarcoma and hypoxia	pleomorphic liposarcoma vs round cell	0.008220136	0.079583731	-0.01514481	0.080135141	-0.24152157	-3.1381	-2.82493743	0.001700469	0.004728986	0.002835753	1.78
GDS1067.0.1.txt	GDS715.5.17.txt	0	Plasma cell dyscrasias	monoclonal gammopathy of undetermined significance vs plasma cell leukemia	Acute myeloid leukemia cell differentiation induced by various drugs	sulmazole vs acute myelogenous leukemia	0.002666283	0.207311859	-0.000298722	0.127354011	-0.459381774	-2.228758444	-3.604778893	0.025829985	0.000312419	0.002840735	1.78
GDS1327.0.1.txt	GDS2055.6.7.txt	0	Lens epithelial and lens cortical fiber cell comparison	lens epithelial vs lens cortical fiber	Skeletal muscle types (HG-U133A)	1 vs 2	-0.003370078	0.053056121	-5.23E-05	0.046620958	-0.149291351	-2.750319274	-3.201114576	0.005953723	0.001368971	0.002854904	1.79
GDS1209.3.8.txt	GDS1975.0.1.txt	0	Sarcoma and hypoxia	leiomyosarcoma vs synovial	Gliomas of grades III and IV (HG-U133A)	grade III glioma vs grade IV glioma	-0.006240891	0.071834432	0.003238208	0.08370432	-0.232160907	-3.14501014	-2.812269626	0.001660812	0.004919324	0.002858333	1.80
GDS1209.3.8.txt	GDS1975.0.5.txt	0	Sarcoma and hypoxia	leiomyosarcoma vs synovial	Gliomas of grades III and IV (HG-U133A)	grade III glioma vs glioblastoma	-0.006240891	0.071834432	0.003238208	0.08370432	-0.232160907	-3.14501014	-2.812269626	0.001660812	0.004919324	0.002858333	1.80
GDS1321.4.6.txt	GDS1479.1.3.txt	0	Barrett's metaplasia progression to adenocarcinoma	patient 2 vs patient 4	Carcinoma in situ lesions of the urinary bladder	superficial transitional cell carcinoma w/ surrounding carcinoma in situ lesion vs muscle invasive carcinoma	-0.000562383	0.094225114	-0.004741136	0.166435034	0.346162663	3.679751946	2.10835297	0.000233461	0.035000472	0.002858538	1.80
GDS1362.0.1.txt	GDS2113.3.5.txt	0	Ischemic and nonischemic cardiomyopathy comparison	non-failing heart vs non-ischemic cardiomyopathy	Pheochromocytomas of various genetic origins	sporadic vs VHL mutation	0.009916288	0.176701968	-0.004307416	0.119355286	-0.417930795	-2.421292124	-3.465480192	0.015465444	0.000529286	0.002861055	1.80
GDS1775.2.3.txt	GDS715.1.20.txt	0	Major leukocyte types	macrophage vs neutrophil	Acute myeloid leukemia cell differentiation induced by various drugs	positive control vs monocyte	-0.000106419	0.157401917	0.005924501	0.087791203	-0.320807249	-2.037464574	-3.721691219	0.041603502	0.000197893	0.002869328	1.80
GDS715.7.17.txt	GDS760.0.4.txt	0	Acute myeloid leukemia cell differentiation induced by various drugs	4,5-dianilinophthalimide vs acute myelogenous leukemia	T-cell acute lymphoblastic leukemia and T-cell lymphoblastic lymphoma comparison	lymphoid vs B-precursor acute lymphoblastic leukemia	0.000401656	0.126512012	-0.001153758	0.101071616	0.332376727	2.624059687	3.299942132	0.008688854	0.000967048	0.002898713	1.82
GDS715.7.17.txt	GDS760.3.4.txt	0	Acute myeloid leukemia cell differentiation induced by various drugs	4,5-dianilinophthalimide vs acute myelogenous leukemia	T-cell acute lymphoblastic leukemia and T-cell lymphoblastic lymphoma comparison	T-cell lymphoblastic lymphoma vs B-precursor acute lymphoblastic leukemia	0.000401656	0.126512012	-0.001153758	0.101071616	0.332376727	2.624059687	3.299942132	0.008688854	0.000967048	0.002898713	1.82
GDS715.1.17.txt	GDS760.0.1.txt	0	Acute myeloid leukemia cell differentiation induced by various drugs	positive control vs acute myelogenous leukemia	T-cell acute lymphoblastic leukemia and T-cell lymphoblastic lymphoma comparison	lymphoid vs bone marrow	-0.006176059	0.121203728	-0.000501419	0.077788747	0.274459294	2.315401984	3.534710648	0.020590941	0.000408222	0.002899255	1.82
GDS1023.0.5.txt	GDS1479.0.3.txt	0	Hematopoietic stem cell engraftment in goat	Homo sapiens vs HSC engraftment	Carcinoma in situ lesions of the urinary bladder	normal urothelium vs muscle invasive carcinoma	-0.008242746	0.151076304	0.011067078	0.216168868	-0.524089687	-3.414479487	-2.475642168	0.00063904	0.01329968	0.00291531	1.83
GDS1064.0.5.txt	GDS1209.5.8.txt	0	Acute myeloid leukemia subclasses	APL with translocation vs acute monoblastic/moncytic leukemia	Sarcoma and hypoxia	pleomorphic liposarcoma vs synovial	0.005082592	0.097227398	-0.008561469	0.077063881	-0.257557194	-2.701293996	-3.231030194	0.006907025	0.001233448	0.002918811	1.83
GDS1428.6.12.txt	GDS715.0.4.txt	0	Neutrophil response to Anaplasma phagocytophilum infection: time course	0 h vs 24 h	Acute myeloid leukemia cell differentiation induced by various drugs	none vs a-methyl-L-p-tyrosine	-0.005065072	0.0493677	-0.00418504	0.08382806	0.175056166	3.648564472	2.138200582	0.00026371	0.032500461	0.002927574	1.84
GDS1688.0.1.txt	GDS715.11.20.txt	0	Various lung cancer cell lines	non-small cell adenocarcinoma vs small cell cancer	Acute myeloid leukemia cell differentiation induced by various drugs	scopolamine methyl bromide vs monocyte	-0.010220508	0.09041479	0.008756966	0.078785281	-0.249314169	-2.644408745	-3.275626268	0.008183377	0.001054279	0.002937271	1.84
GDS1063.2.4.txt	GDS1663.3.5.txt	0	Primary effusion lymphomas and associated viral infections	KSHV-negative EBV-positive vs KSHV-positive EBV-positive	Expression data from different research centers	kidney vs spleen	-0.001532846	0.056092111	0.005846319	0.066710303	-0.179079405	-3.16526793	-2.772071394	0.001549403	0.005570082	0.002937737	1.84
GDS1064.1.2.txt	GDS1209.6.7.txt	0	Acute myeloid leukemia subclasses	AML with inversion vs AML without maturation	Sarcoma and hypoxia	malignant fibrous histiocytoma vs round cell	-0.004360963	0.060148482	-0.014067535	0.097473907	0.208869951	3.545075601	2.28715042	0.0003925	0.022187041	0.002951004	1.85
GDS1064.4.5.txt	GDS715.1.6.txt	0	Acute myeloid leukemia subclasses	acute myelomonocytic leukemia vs acute monoblastic/moncytic leukemia	Acute myeloid leukemia cell differentiation induced by various drugs	positive control vs 16-ketoestradiol	0.008220136	0.079583731	-0.00956616	0.10690848	-0.266958867	-3.457729368	-2.407598611	0.000544748	0.016057826	0.002957612	1.86
GDS1064.1.2.txt	GDS962.0.2.txt	0	Acute myeloid leukemia subclasses	AML with inversion vs AML without maturation	Peripheral blood mononuclear cells and the effect of exercise	before exercise vs 60 min after exercise	-0.004360963	0.060148482	0.00511709	0.063894396	-0.183864658	-2.98434291	-2.95772025	0.002841882	0.003099233	0.002967769	1.86
GDS1209.2.6.txt	GDS1975.4.5.txt	0	Sarcoma and hypoxia	fibrosarcoma vs malignant fibrous histiocytoma	Gliomas of grades III and IV (HG-U133A)	anaplastic oligodendroglioma vs glioblastoma	0.005166628	0.063653734	0.00523214	0.087835694	0.222114327	3.408247801	2.469180541	0.000653815	0.013542288	0.002975593	1.87
GDS1479.0.2.txt	GDS2113.0.6.txt	0	Carcinoma in situ lesions of the urinary bladder	normal urothelium vs superficial transitional cell carcinoma w/o surrounding carcinoma in situ	Pheochromocytomas of various genetic origins	adrenal pheochromocytoma vs SDHB mutation	0.006248452	0.195714047	0.00125584	0.092191757	0.355821524	1.786141968	3.845958622	0.074076275	0.000120082	0.002982487	1.87
GDS1775.4.5.txt	GDS962.0.2.txt	0	Major leukocyte types	unstimulated vs stimulated	Peripheral blood mononuclear cells and the effect of exercise	before exercise vs 60 min after exercise	0.01207582	0.088541501	0.00511709	0.063894396	0.225508469	2.410537947	3.449306865	0.015929015	0.000562028	0.002992081	1.88
GDS1282.0.1.txt	GDS1663.2.3.txt	0	Clear cell sarcoma of the kidney	control vs Wilms' tumor	Expression data from different research centers	universal RNA vs kidney	-0.001186399	0.075512425	-0.000931033	0.154555658	-0.288386989	-3.803355417	-1.859886332	0.000142749	0.062901613	0.002996524	1.88
GDS1479.0.1.txt	GDS1783.0.1.txt	0	Carcinoma in situ lesions of the urinary bladder	normal urothelium vs superficial transitional cell carcinoma w/ surrounding carcinoma in situ lesion	Vascular smooth muscle response to voltage-dependent and store-operated calcium channel activation	control vs thapsigargin	0.010205414	0.230090118	0.00875271	0.175690053	0.596173057	2.546687565	3.34350373	0.010875075	0.000827276	0.002999447	1.88
GDS1414.0.3.txt	GDS395.3.6.txt	0	Candoxin effect on glial cells: time course	control vs 12 h	Biomaterial engineering	2 hour vs 12 hour	0.003179869	0.072829789	-0.007179316	0.083356097	-0.231545939	-3.222936788	-2.691664194	0.001268835	0.00710965	0.003003494	1.89
GDS1414.2.3.txt	GDS395.3.6.txt	0	Candoxin effect on glial cells: time course	0 h vs 12 h	Biomaterial engineering	2 hour vs 12 hour	0.003179869	0.072829789	-0.007179316	0.083356097	-0.231545939	-3.222936788	-2.691664194	0.001268835	0.00710965	0.003003494	1.89
GDS1479.4.5.txt	GDS2113.1.4.txt	0	Carcinoma in situ lesions of the urinary bladder	carcinoma in situ lesion vs normal mucosa	Pheochromocytomas of various genetic origins	extra-adrenal pheochromocytoma vs MEN 2A mutation	0.010563284	0.167338633	-0.002001202	0.080538956	-0.306441413	-1.89439038	-3.780036735	0.058173208	0.000156805	0.003020241	1.90
GDS1321.6.9.txt	GDS1499.2.3.txt	0	Barrett's metaplasia progression to adenocarcinoma	patient 4 vs patient 7	Hepatocyte nuclear factor 1beta mutant overexpression effect on embryonic kidney cells	wild type HNF1alpha vs wild type HNF1beta	0.001816753	0.095154829	0.003385472	0.098781162	0.289935587	3.027895022	2.900857919	0.002462636	0.003721425	0.003027295	1.90
GDS1362.0.1.txt	GDS715.5.7.txt	0	Ischemic and nonischemic cardiomyopathy comparison	non-failing heart vs non-ischemic cardiomyopathy	Acute myeloid leukemia cell differentiation induced by various drugs	sulmazole vs 4,5-dianilinophthalimide	0.009916288	0.176701968	0.000437771	0.092070372	0.34747891	1.910350104	3.769303125	0.056088154	0.000163704	0.003030157	1.90
GDS1663.2.5.txt	GDS715.12.19.txt	0	Expression data from different research centers	universal RNA vs spleen	Acute myeloid leukemia cell differentiation induced by various drugs	5-fluorouracil vs neutrophil	0.00422122	0.159520325	0.00482394	0.139334275	0.444624011	2.760794207	3.15643851	0.005766099	0.001597086	0.003034626	1.91
GDS1064.3.4.txt	GDS760.0.2.txt	0	Acute myeloid leukemia subclasses	AML with maturation vs acute myelomonocytic leukemia	T-cell acute lymphoblastic leukemia and T-cell lymphoblastic lymphoma comparison	lymphoid vs T-cell acute lymphoblastic leukemia	0.002975157	0.046577842	0.000110613	0.062120228	0.158336886	3.33552874	2.547097426	0.000851373	0.010862311	0.003041032	1.91
GDS1362.0.1.txt	GDS1972.3.4.txt	0	Ischemic and nonischemic cardiomyopathy comparison	non-failing heart vs non-ischemic cardiomyopathy	RNAlater preservative effect on uterine myometrium: time course	control vs 24 h	0.009916288	0.176701968	-0.008850731	0.100232395	-0.371322714	-2.157525501	-3.61631569	0.030964743	0.000298826	0.003041886	1.91
GDS1327.0.1.txt	GDS1558.2.3.txt	0	Lens epithelial and lens cortical fiber cell comparison	lens epithelial vs lens cortical fiber	Permanent atrial fibrillation (HG-U133A)	ventricle vs atrium	-0.003370078	0.053056121	0.00612993	0.078341873	-0.184816753	-3.419900857	-2.43735153	0.00062644	0.014795287	0.003044397	1.91
GDS1428.0.2.txt	GDS715.19.20.txt	0	Neutrophil response to Anaplasma phagocytophilum infection: time course	untreated vs heat-killed HL60 cell lysate	Acute myeloid leukemia cell differentiation induced by various drugs	neutrophil vs monocyte	-0.001171709	0.030728988	0.001193649	0.120668459	-0.128736798	-4.151294817	-1.076755664	3.31E-05	0.281589452	0.003051119	1.92
GDS1321.5.7.txt	GDS1746.2.4.txt	0	Barrett's metaplasia progression to adenocarcinoma	patient 3 vs patient 5	Primary epithelial cell cultures from prostate tumors	basaloid vs Gleason score 7 tumor	-0.00059463	0.043560875	0.004287188	0.062367412	0.150986737	3.47975947	2.352182724	0.000501864	0.018663603	0.003060489	1.92
GDS1479.1.4.txt	GDS2113.4.6.txt	0	Carcinoma in situ lesions of the urinary bladder	superficial transitional cell carcinoma w/ surrounding carcinoma in situ lesion vs carcinoma in situ lesion	Pheochromocytomas of various genetic origins	MEN 2A mutation vs SDHB mutation	-0.009145987	0.219809034	0.001567236	0.09545326	-0.371185254	-1.647062726	-3.905078688	0.099545146	9.42E-05	0.003062127	1.92
GDS1479.0.5.txt	GDS1505.4.7.txt	0	Carcinoma in situ lesions of the urinary bladder	normal urothelium vs normal mucosa	Cultured skin substitute	633 vs 651	0.009273535	0.163203332	-0.003063737	0.074898028	-0.288334836	-1.823543478	-3.808793214	0.068221127	0.000139647	0.003086561	1.94
GDS1321.8.9.txt	GDS1353.2.3.txt	0	Barrett's metaplasia progression to adenocarcinoma	patient 6 vs patient 7	Glucocorticoid effect on lens epithelial cells: time course	4 h vs 16 h	0.002674351	0.054101978	-0.005303592	0.13317946	0.213790173	3.902183079	1.645101767	9.53E-05	0.099948829	0.003086749	1.94
GDS1209.6.8.txt	GDS1975.3.5.txt	0	Sarcoma and hypoxia	malignant fibrous histiocytoma vs synovial	Gliomas of grades III and IV (HG-U133A)	anaplastic mixed oligo-astrocytoma vs glioblastoma	-0.009104349	0.08012186	-0.001797261	0.075853676	-0.23575661	-2.828844224	-3.084350835	0.004671643	0.002039968	0.003087071	1.94
GDS1321.5.9.txt	GDS1499.2.4.txt	0	Barrett's metaplasia progression to adenocarcinoma	patient 3 vs patient 7	Hepatocyte nuclear factor 1beta mutant overexpression effect on embryonic kidney cells	wild type HNF1alpha vs HNF1beta A263insGG mutant	0.002663441	0.05429462	0.001996276	0.09164893	0.198894694	3.614193307	2.148398442	0.000301284	0.031682111	0.003089549	1.94
GDS1775.0.1.txt	GDS715.18.19.txt	0	Major leukocyte types	eosinophil vs mast cell	Acute myeloid leukemia cell differentiation induced by various drugs	HL-60 cell line vs neutrophil	-0.001117122	0.136964507	0.003565205	0.142659781	-0.412076653	-3.000481957	-2.91351812	0.002695527	0.00357381	0.003103756	1.95
GDS1064.3.5.txt	GDS715.14.20.txt	0	Acute myeloid leukemia subclasses	AML with maturation vs acute monoblastic/moncytic leukemia	Acute myeloid leukemia cell differentiation induced by various drugs	R- vs monocyte	0.009659102	0.090822656	0.008252563	0.072901723	0.246719049	2.610141104	3.271067901	0.009050486	0.001071422	0.003113983	1.96
GDS1477.0.2.txt	GDS395.2.5.txt	0	Transcription factor FoxM1 inactivation effect on breast cancer cell	mock vs FoxM1 siRNA	Biomaterial engineering	1 hour vs 8 hour	0.000397835	0.036095615	-0.002598915	0.042093609	-0.115488971	-3.210550759	-2.681881097	0.001324809	0.007320949	0.003114299	1.96
GDS1329.0.1.txt	GDS1549.3.4.txt	0	Molecular apocrine breast tumors	apocrine tumor vs basal tumor	Estrogen effect on estrogen receptor alpha positive breast cancer cell lines	control vs estradiol	0.002230987	0.066063598	-0.00310592	0.151552599	0.257271142	3.860524732	1.718063985	0.000113144	0.085784939	0.00311545	1.96
GDS1479.0.5.txt	GDS1972.1.4.txt	0	Carcinoma in situ lesions of the urinary bladder	normal urothelium vs normal mucosa	RNAlater preservative effect on uterine myometrium: time course	snap-frozen vs 24 h	0.009273535	0.163203332	-0.009479864	0.129831397	-0.42710117	-2.673810025	-3.216643386	0.007499491	0.001296997	0.003118784	1.96
GDS1064.3.5.txt	GDS715.13.20.txt	0	Acute myeloid leukemia subclasses	AML with maturation vs acute monoblastic/moncytic leukemia	Acute myeloid leukemia cell differentiation induced by various drugs	8- vs monocyte	0.009659102	0.090822656	0.007568146	0.073927443	0.248137762	2.625761794	3.25413143	0.008645529	0.001137396	0.003135824	1.97
GDS1321.0.1.txt	GDS1975.1.4.txt	0	Barrett's metaplasia progression to adenocarcinoma	normal vs Barrett's esophagus	Gliomas of grades III and IV (HG-U133A)	grade IV glioma vs anaplastic oligodendroglioma	0.004476866	0.058702834	-0.00523214	0.087835694	-0.203074093	-3.535620784	-2.252409505	0.000406818	0.024296405	0.003143917	1.97
GDS1023.0.1.txt	GDS1479.0.3.txt	0	Hematopoietic stem cell engraftment in goat	Homo sapiens vs Capra hircus	Carcinoma in situ lesions of the urinary bladder	normal urothelium vs muscle invasive carcinoma	-0.007656782	0.147682598	0.011067078	0.216168868	-0.511974435	-3.414875276	-2.419596853	0.000638112	0.015537725	0.00314878	1.98
GDS1209.2.6.txt	GDS1975.2.5.txt	0	Sarcoma and hypoxia	fibrosarcoma vs malignant fibrous histiocytoma	Gliomas of grades III and IV (HG-U133A)	anaplastic astrocytoma vs glioblastoma	0.005166628	0.063653734	0.003302791	0.089602042	0.221645964	3.400889809	2.436810239	0.000671669	0.014817453	0.003154746	1.98
GDS1321.0.2.txt	GDS1975.1.4.txt	0	Barrett's metaplasia progression to adenocarcinoma	normal vs adenocarcinoma	Gliomas of grades III and IV (HG-U133A)	grade IV glioma vs anaplastic oligodendroglioma	0.001707281	0.065125387	-0.00523214	0.087835694	-0.219465971	-3.396114225	-2.439029292	0.000683498	0.014726772	0.003172653	1.99
GDS1067.0.2.txt	GDS715.13.17.txt	0	Plasma cell dyscrasias	monoclonal gammopathy of undetermined significance vs multiple myeloma	Acute myeloid leukemia cell differentiation induced by various drugs	8- vs acute myelogenous leukemia	0.001675178	0.188954423	-0.00121421	0.158020043	-0.506050839	-2.687029012	-3.194763277	0.007209069	0.001399456	0.003176284	1.99
GDS1353.0.1.txt	GDS1972.1.5.txt	0	Glucocorticoid effect on lens epithelial cells: time course	control vs dexamethasone	RNAlater preservative effect on uterine myometrium: time course	snap-frozen vs 72 h	0.005182955	0.079420246	-0.007342309	0.07809882	-0.23325506	-3.002232147	-2.892652562	0.002680076	0.003820037	0.003199686	2.01
GDS1041.0.3.txt	GDS1480.2.3.txt	0	CREB, CREMalpha, CREMtau2alpha, ATF2, and ATF2-small overexpression effect on myometrial cells	CREB transfected vs ATF2 transfected	Obesity: preadipocyte expression profile (HG-U133A)	male vs female	-0.010155764	0.088233033	0.007542338	0.055599031	-0.194472395	-2.088975357	-3.633421844	0.036709944	0.000279687	0.003204263	2.01
GDS1321.1.2.txt	GDS1375.1.2.txt	0	Barrett's metaplasia progression to adenocarcinoma	Barrett's esophagus vs adenocarcinoma	Cutaneous malignant melanoma	benign nevi vs malignant melanoma	-0.002465695	0.067682369	0.005451533	0.077762828	0.213834009	3.195805773	2.679718322	0.00139441	0.007368412	0.0032054	2.01
GDS1362.1.2.txt	GDS987.0.1.txt	0	Ischemic and nonischemic cardiomyopathy comparison	non-ischemic cardiomyopathy vs ischemic cardiomyopathy	Kidney transplant response to calcineurin inhibitor-free immunosuppression using sirolimus	cyclosporine vs sirolimus	-0.011737125	0.139768404	-0.012683762	0.194981254	0.462257617	3.391286788	2.435830987	0.000695653	0.014857628	0.003214926	2.02
GDS1209.0.3.txt	GDS1329.0.1.txt	0	Sarcoma and hypoxia	normal vs leiomyosarcoma	Molecular apocrine breast tumors	apocrine tumor vs basal tumor	0.00363485	0.110338781	0.002230987	0.066063598	0.23989037	2.141182978	3.597433233	0.032259286	0.000321373	0.003219824	2.02
GDS1209.0.4.txt	GDS1329.0.1.txt	0	Sarcoma and hypoxia	normal vs dedifferentiated liposarcoma	Molecular apocrine breast tumors	apocrine tumor vs basal tumor	0.002709683	0.077815672	0.002230987	0.066063598	0.212352761	2.694098414	3.180598396	0.007057933	0.001469712	0.003220734	2.02
GDS1329.0.1.txt	GDS1663.4.5.txt	0	Molecular apocrine breast tumors	apocrine tumor vs basal tumor	Expression data from different research centers	liver vs spleen	0.002230987	0.066063598	0.003237946	0.0709781	0.204137849	3.056249846	2.830449135	0.002241245	0.00464827	0.003227679	2.03
GDS1209.6.7.txt	GDS1414.0.1.txt	0	Sarcoma and hypoxia	malignant fibrous histiocytoma vs round cell	Candoxin effect on glial cells: time course	control vs candoxin	-0.014067535	0.097473907	0.002823792	0.05825719	-0.211083296	-2.021215396	-3.671771488	0.043257478	0.000240875	0.003227948	2.03
GDS1503.0.7.txt	GDS1637.0.1.txt	0	Hutchinson-Gilford progeria syndrome: fibroblast (HG-U133A)	normal vs AG11513	Oncogene-induced sensescence in vitro model	senescence induced vs senescence bypassed	0.004808054	0.062910743	-0.008855325	0.078534886	-0.205156067	-3.337492334	-2.499535595	0.000845381	0.012435622	0.00324235	2.04
GDS1549.3.4.txt	GDS715.1.2.txt	0	Estrogen effect on estrogen receptor alpha positive breast cancer cell lines	control vs estradiol	Acute myeloid leukemia cell differentiation induced by various drugs	positive control vs negative control	-0.00310592	0.151552599	-0.00512953	0.129001129	0.404806356	2.691555801	3.177769765	0.007111961	0.001484125	0.003248852	2.04
GDS1023.0.1.txt	GDS2055.2.3.txt	0	Hematopoietic stem cell engraftment in goat	Homo sapiens vs Capra hircus	Skeletal muscle types (HG-U133A)	quadriceps vs deltoid	-0.007656782	0.147682598	-0.001498713	0.046275255	-0.189523326	-1.231469021	-4.063178332	0.218147488	4.84E-05	0.003249662	2.04
GDS1479.4.5.txt	GDS2113.4.6.txt	0	Carcinoma in situ lesions of the urinary bladder	carcinoma in situ lesion vs normal mucosa	Pheochromocytomas of various genetic origins	MEN 2A mutation vs SDHB mutation	0.010563284	0.167338633	0.001567236	0.09545326	0.350937147	2.034042328	3.660115032	0.041947329	0.000252102	0.003251924	2.04
GDS1688.0.1.txt	GDS715.7.20.txt	0	Various lung cancer cell lines	non-small cell adenocarcinoma vs small cell cancer	Acute myeloid leukemia cell differentiation induced by various drugs	4,5-dianilinophthalimide vs monocyte	-0.010220508	0.09041479	0.010755933	0.086901508	-0.259889621	-2.761374696	-3.11439422	0.00575586	0.001843231	0.003257204	2.05
GDS1942.0.1.txt	GDS715.5.8.txt	0	Transgenic Kr??ppel-like factor 4 induction: time course	control vs induced	Acute myeloid leukemia cell differentiation induced by various drugs	sulmazole vs 1,10-phenanthroline	0.002899331	0.113817405	-0.000409607	0.082446463	0.279044077	2.426208411	3.389516929	0.015257504	0.000700159	0.003268436	2.05
GDS1067.0.1.txt	GDS715.11.17.txt	0	Plasma cell dyscrasias	monoclonal gammopathy of undetermined significance vs plasma cell leukemia	Acute myeloid leukemia cell differentiation induced by various drugs	scopolamine methyl bromide vs acute myelogenous leukemia	0.002666283	0.207311859	-0.000524601	0.135560379	-0.472909416	-2.294011064	-3.484682019	0.021789868	0.000492722	0.003276638	2.06
GDS1259.0.1.txt	GDS1975.1.2.txt	0	Dermatomyositis	normal vs dermatomyositis	Gliomas of grades III and IV (HG-U133A)	grade IV glioma vs anaplastic astrocytoma	0.013684914	0.117552569	-0.003302791	0.089602042	-0.293455351	-2.612790748	-3.23823603	0.008980628	0.001202712	0.003286505	2.06
GDS1775.0.1.txt	GDS715.2.19.txt	0	Major leukocyte types	eosinophil vs mast cell	Acute myeloid leukemia cell differentiation induced by various drugs	negative control vs neutrophil	-0.001117122	0.136964507	0.004131389	0.146373434	-0.414405246	-3.017483392	-2.859375653	0.00254883	0.004244757	0.00328925	2.07
GDS1479.2.4.txt	GDS2113.4.6.txt	0	Carcinoma in situ lesions of the urinary bladder	superficial transitional cell carcinoma w/o surrounding carcinoma in situ vs carcinoma in situ lesion	Pheochromocytomas of various genetic origins	MEN 2A mutation vs SDHB mutation	-0.003600058	0.161776045	0.001567236	0.09545326	-0.34319352	-2.099157898	-3.611828006	0.035802989	0.000304046	0.003299357	2.07
GDS1321.5.7.txt	GDS1505.1.3.txt	0	Barrett's metaplasia progression to adenocarcinoma	patient 3 vs patient 5	Cultured skin substitute	cultured skin substitute vs cultured keratinocyte	-0.00059463	0.043560875	-0.006969343	0.103304125	-0.170468406	-3.899686944	-1.582696367	9.63E-05	0.113490672	0.00330622	2.08
GDS715.1.17.txt	GDS760.1.3.txt	0	Acute myeloid leukemia cell differentiation induced by various drugs	positive control vs acute myelogenous leukemia	T-cell acute lymphoblastic leukemia and T-cell lymphoblastic lymphoma comparison	bone marrow vs T-cell lymphoblastic lymphoma	-0.006176059	0.121203728	0.000501419	0.077788747	-0.274459294	-2.213489951	-3.534710648	0.026863886	0.000408222	0.00331156	2.08
GDS1375.0.1.txt	GDS1479.2.5.txt	0	Cutaneous malignant melanoma	normal vs benign nevi	Carcinoma in situ lesions of the urinary bladder	superficial transitional cell carcinoma w/o surrounding carcinoma in situ vs normal mucosa	0.004629497	0.126785683	0.001645007	0.126463248	-0.368744521	-2.94492256	-2.928831364	0.003230354	0.00340239	0.003315256	2.08
GDS1663.2.3.txt	GDS715.1.2.txt	0	Expression data from different research centers	universal RNA vs kidney	Acute myeloid leukemia cell differentiation induced by various drugs	positive control vs negative control	-0.000931033	0.154555658	-0.00512953	0.129001129	-0.414903158	-2.678466321	-3.176511963	0.007396018	0.001490577	0.003320291	2.09
GDS1220.2.3.txt	GDS1505.5.6.txt	0	Malignant pleural mesothelioma	mesothelial cell line vs pleural	Cultured skin substitute	639 vs 634	-0.00099527	0.153697815	0.000866154	0.124206716	-0.401375422	-2.604982727	-3.238484903	0.009187889	0.001201664	0.003322763	2.09
GDS1428.6.7.txt	GDS715.5.7.txt	0	Neutrophil response to Anaplasma phagocytophilum infection: time course	0 h vs 1.5 h	Acute myeloid leukemia cell differentiation induced by various drugs	sulmazole vs 4,5-dianilinophthalimide	-0.006493816	0.054561356	0.000437771	0.092070372	-0.20040423	-3.553988186	-2.181396652	0.000379436	0.029154093	0.003325977	2.09
GDS1942.0.1.txt	GDS715.4.8.txt	0	Transgenic Kr??ppel-like factor 4 induction: time course	control vs induced	Acute myeloid leukemia cell differentiation induced by various drugs	a-methyl-L-p-tyrosine vs 1,10-phenanthroline	0.002899331	0.113817405	-0.000169232	0.056640406	0.21278602	1.844064957	3.759776242	0.065173684	0.000170065	0.003329231	2.09
GDS1975.0.1.txt	GDS558.2.4.txt	0	Gliomas of grades III and IV (HG-U133A)	grade III glioma vs grade IV glioma	Myocardial remodeling in response to LVAD	ischemic vs acute myocardial infarction	0.003238208	0.08370432	-0.002948142	0.069870139	0.222373594	2.617969852	3.224864556	0.008845461	0.001260323	0.003338883	2.10
GDS1975.0.5.txt	GDS558.2.4.txt	0	Gliomas of grades III and IV (HG-U133A)	grade III glioma vs glioblastoma	Myocardial remodeling in response to LVAD	ischemic vs acute myocardial infarction	0.003238208	0.08370432	-0.002948142	0.069870139	0.222373594	2.617969852	3.224864556	0.008845461	0.001260323	0.003338883	2.10
GDS738.0.2.txt	GDS858.2.6.txt	0	Intervertebral disc cells and osmotic loading	hyper-osmotic vs hypo-osmotic	Mucoid and motile Pseudomonas aeruginosa infected lung epithelial cell comparison	FRD875 vs mucoid	-0.001841083	0.040705571	0.007030472	0.071723554	-0.147212228	-3.571283789	-2.150516683	0.000355236	0.031514371	0.003345897	2.10
GDS1220.1.4.txt	GDS1312.0.1.txt	0	Malignant pleural mesothelioma	malignant pleural mesothelioma vs lung	Squamous lung cancer	normal vs cancer	-0.004041168	0.134705347	-0.00577311	0.106339761	-0.351787494	-2.581533202	-3.253857081	0.009836252	0.001138495	0.00334642	2.10
GDS1067.0.2.txt	GDS715.2.17.txt	0	Plasma cell dyscrasias	monoclonal gammopathy of undetermined significance vs multiple myeloma	Acute myeloid leukemia cell differentiation induced by various drugs	negative control vs acute myelogenous leukemia	0.001675178	0.188954423	-0.001611383	0.157739225	-0.502872508	-2.670208392	-3.177783627	0.007580419	0.001484054	0.003354065	2.11
GDS1064.4.5.txt	GDS715.16.19.txt	0	Acute myeloid leukemia subclasses	acute myelomonocytic leukemia vs acute monoblastic/moncytic leukemia	Acute myeloid leukemia cell differentiation induced by various drugs	acute promyelocytic leukemia vs neutrophil	0.008220136	0.079583731	0.008459205	0.081736377	0.244819575	2.972962394	2.891740231	0.002949405	0.003831147	0.003361488	2.11
GDS1428.2.3.txt	GDS715.8.19.txt	0	Neutrophil response to Anaplasma phagocytophilum infection: time course	heat-killed HL60 cell lysate vs HL60 cell lysate	Acute myeloid leukemia cell differentiation induced by various drugs	1,10-phenanthroline vs neutrophil	-0.001130865	0.037719271	0.007352717	0.095711483	-0.14729397	-3.875024628	-1.615758978	0.000106614	0.10614644	0.003364028	2.11
GDS1503.0.1.txt	GDS395.4.7.txt	0	Hutchinson-Gilford progeria syndrome: fibroblast (HG-U133A)	normal vs HGPS	Biomaterial engineering	4 hour vs 24 hour	0.002433006	0.054360545	0.004832902	0.081529204	0.191331794	3.47492448	2.287510277	0.000510997	0.022166057	0.003365531	2.11
GDS1663.2.3.txt	GDS715.4.16.txt	0	Expression data from different research centers	universal RNA vs kidney	Acute myeloid leukemia cell differentiation induced by various drugs	a-methyl-L-p-tyrosine vs acute promyelocytic leukemia	-0.000931033	0.154555658	-0.001427074	0.126890702	0.405724162	2.631124606	3.208676684	0.008510283	0.001333474	0.003368715	2.12
GDS1321.4.9.txt	GDS1505.0.1.txt	0	Barrett's metaplasia progression to adenocarcinoma	patient 2 vs patient 7	Cultured skin substitute	skin vs cultured skin substitute	0.001554453	0.037834962	0.003441809	0.081236239	0.145542468	3.805686735	1.749227455	0.000141411	0.08025172	0.003368753	2.12
GDS1064.2.5.txt	GDS1209.6.7.txt	0	Acute myeloid leukemia subclasses	AML without maturation vs acute monoblastic/moncytic leukemia	Sarcoma and hypoxia	malignant fibrous histiocytoma vs round cell	0.006960513	0.086718923	-0.014067535	0.097473907	-0.270957223	-3.20481075	-2.635471343	0.001351514	0.008402054	0.003369791	2.12
GDS1209.3.8.txt	GDS1503.5.7.txt	0	Sarcoma and hypoxia	leiomyosarcoma vs synovial	Hutchinson-Gilford progeria syndrome: fibroblast (HG-U133A)	AG10750 vs AG11513	-0.006240891	0.071834432	0.000380793	0.025911006	0.102086126	1.508009655	3.925178789	0.131552048	8.67E-05	0.003376537	2.12
GDS1684.4.5.txt	GDS1975.1.4.txt	0	Cardiac allograft rejection: time course	Subject 12 vs Subject 8	Gliomas of grades III and IV (HG-U133A)	grade IV glioma vs anaplastic oligodendroglioma	0.002515534	0.056254847	-0.00523214	0.087835694	-0.196914899	-3.545124436	-2.182287741	0.000392428	0.0290883	0.003378617	2.12
GDS1556.0.1.txt	GDS749.0.1.txt	0	Atrial and ventricular myocardium comparison (HG-U133A)	ventricle vs atrium	Sarcopenia expression profiling	19 - 25 y vs 70 - 80 y	0.005483796	0.087942269	0.000527271	0.053492243	0.192132326	2.122398392	3.581922216	0.033804291	0.000341076	0.003395558	2.13
GDS1036.3.4.txt	GDS2055.12.13.txt	0	Microglial cell response to interferon-gamma: time course	IFN-gamma vs untreated	Skeletal muscle types (HG-U133A)	7 vs 8	-0.006602846	0.057442384	-0.003579148	0.058834683	0.165120233	2.989483848	2.867345816	0.002794493	0.004139304	0.003401067	2.14
GDS1376.0.3.txt	GDS1663.4.5.txt	0	Essential thrombocythemia	white blood cell vs thrombocythemia	Expression data from different research centers	liver vs spleen	-0.00821805	0.1615672	0.003237946	0.0709781	-0.27098251	-1.626347797	-3.863451625	0.103875698	0.000111796	0.00340777	2.14
GDS1630.3.5.txt	GDS2191.0.1.txt	0	Immortalized endothelial cell line response to atorvastatin	mevalonate vs atorvastatin and mevalonate	Bipolar disorder: orbitofrontal cortex	control vs bipolar disorder	-0.000279705	0.021954917	-0.008255899	0.143079019	0.092415403	4.222065954	0.703606321	2.42E-05	0.481677976	0.003414694	2.14
GDS1067.0.1.txt	GDS715.9.17.txt	0	Plasma cell dyscrasias	monoclonal gammopathy of undetermined significance vs plasma cell leukemia	Acute myeloid leukemia cell differentiation induced by various drugs	5-fluorouridine vs acute myelogenous leukemia	0.002666283	0.207311859	-0.002064238	0.169345026	-0.543523923	-2.634630783	-3.197375784	0.008422883	0.001386841	0.003417777	2.15
GDS1064.0.5.txt	GDS962.0.2.txt	0	Acute myeloid leukemia subclasses	APL with translocation vs acute monoblastic/moncytic leukemia	Peripheral blood mononuclear cells and the effect of exercise	before exercise vs 60 min after exercise	0.005082592	0.097227398	0.00511709	0.063894396	0.226865492	2.28107411	3.470545394	0.022544063	0.000519402	0.003421906	2.15
GDS749.0.1.txt	GDS810.1.2.txt	0	Sarcopenia expression profiling	19 - 25 y vs 70 - 80 y	Alzheimer's disease at various stages of severity	incipient AD vs moderate AD	0.000527271	0.053492243	2.46E-05	0.050346294	0.151984337	2.831383699	3.018289986	0.004634707	0.002542056	0.003432446	2.16
GDS484.0.1.txt	GDS715.0.7.txt	0	Uterine fibroid and normal myometrial tissue	leiomyoma vs normal	Acute myeloid leukemia cell differentiation induced by various drugs	none vs 4,5-dianilinophthalimide	0.007135977	0.071360774	-0.007135883	0.09116067	-0.231112439	-3.338646758	-2.456942836	0.000841875	0.0140125	0.003434644	2.16
GDS1505.0.1.txt	GDS1663.2.3.txt	0	Cultured skin substitute	skin vs cultured skin substitute	Expression data from different research centers	universal RNA vs kidney	0.003441809	0.081236239	-0.000931033	0.154555658	-0.297254224	-3.701501173	-1.917258773	0.000214328	0.055205063	0.003439764	2.16
GDS1041.0.2.txt	GDS2039.0.1.txt	0	CREB, CREMalpha, CREMtau2alpha, ATF2, and ATF2-small overexpression effect on myometrial cells	CREB transfected vs CREMtau2alpha transfected	Endothelial cell morphogenesis (HG-U133A)	proliferation vs tubulogenesis	-0.006976146	0.067730735	-0.005635743	0.078658093	0.206030746	3.144907405	2.690968993	0.001661394	0.00712448	0.003440431	2.16
GDS1209.0.1.txt	GDS1505.0.2.txt	0	Sarcoma and hypoxia	normal vs sarcoma	Cultured skin substitute	skin vs cultured fibroblast	0.001982373	0.144031391	0.001005141	0.116256433	0.375972032	2.59658438	3.225343153	0.009415577	0.001258217	0.003441924	2.16
GDS1329.0.1.txt	GDS505.0.1.txt	0	Molecular apocrine breast tumors	apocrine tumor vs basal tumor	Renal clear cell carcinoma (HG-U133A)	RCC vs normal	0.002230987	0.066063598	-0.007760051	0.061019586	-0.188478595	-2.886757402	-2.961648155	0.003892343	0.003059971	0.003451153	2.17
GDS1428.2.4.txt	GDS1775.4.5.txt	0	Neutrophil response to Anaplasma phagocytophilum infection: time course	heat-killed HL60 cell lysate vs heat-killed Anaplasma phagocytophilum	Major leukocyte types	unstimulated vs stimulated	0.002470615	0.03057676	0.01207582	0.088541501	0.125262829	4.015867405	1.278349786	5.92E-05	0.201126107	0.003451407	2.17
GDS1064.3.5.txt	GDS715.8.20.txt	0	Acute myeloid leukemia subclasses	AML with maturation vs acute monoblastic/moncytic leukemia	Acute myeloid leukemia cell differentiation induced by various drugs	1,10-phenanthroline vs monocyte	0.009659102	0.090822656	0.010298611	0.096422915	0.28335686	3.013540563	2.831881297	0.002582186	0.004627505	0.003456744	2.17
GDS1479.0.1.txt	GDS2113.5.6.txt	0	Carcinoma in situ lesions of the urinary bladder	normal urothelium vs superficial transitional cell carcinoma w/ surrounding carcinoma in situ lesion	Pheochromocytomas of various genetic origins	VHL mutation vs SDHB mutation	0.010205414	0.230090118	0.003221846	0.133309683	0.484618811	2.061859068	3.611117769	0.039221156	0.00030488	0.003457999	2.17
GDS1479.1.2.txt	GDS2191.0.1.txt	0	Carcinoma in situ lesions of the urinary bladder	superficial transitional cell carcinoma w/ surrounding carcinoma in situ lesion vs superficial transitional cell carcinoma w/o surrounding carcinoma in situ	Bipolar disorder: orbitofrontal cortex	control vs bipolar disorder	-0.010651658	0.203107898	-0.008255899	0.143079019	0.47568515	2.394475113	3.382334127	0.016644174	0.000718727	0.003458701	2.17
GDS1284.5.8.txt	GDS715.0.2.txt	0	Multiple myeloma molecular classification	IA vs IIIB	Acute myeloid leukemia cell differentiation induced by various drugs	none vs negative control	-0.004834069	0.160335334	-0.002706778	0.138802827	0.430433516	2.71473276	3.120543749	0.006632926	0.001805174	0.003460287	2.17
GDS266.1.3.txt	GDS715.1.17.txt	0	Asthma and atopy (HG-U133A)	no atopy vs severe asthma	Acute myeloid leukemia cell differentiation induced by various drugs	positive control vs acute myelogenous leukemia	0.002337822	0.036176097	-0.006176059	0.121203728	0.147677966	4.017573907	1.2693836	5.88E-05	0.204304287	0.003466003	2.18
GDS1775.0.1.txt	GDS715.11.19.txt	0	Major leukocyte types	eosinophil vs mast cell	Acute myeloid leukemia cell differentiation induced by various drugs	scopolamine methyl bromide vs neutrophil	-0.001117122	0.136964507	0.005155871	0.132342883	-0.391303888	-2.848816647	-2.995701396	0.004388215	0.002738143	0.003466346	2.18
GDS1064.2.5.txt	GDS1209.5.8.txt	0	Acute myeloid leukemia subclasses	AML without maturation vs acute monoblastic/moncytic leukemia	Sarcoma and hypoxia	pleomorphic liposarcoma vs synovial	0.006960513	0.086718923	-0.008561469	0.077063881	-0.239705003	-2.844425513	-2.999375744	0.00444916	0.002705334	0.003469361	2.18
GDS1397.0.2.txt	GDS715.13.14.txt	0	T cells infected with an HIV-based vector	untreated vs TNF-alpha	Acute myeloid leukemia cell differentiation induced by various drugs	8- vs R-	-0.00273106	0.091150955	0.002627053	0.071028949	-0.231236388	-2.506889019	-3.292508809	0.012179896	0.000992978	0.003477696	2.18
GDS1663.2.5.txt	GDS785.0.1.txt	0	Expression data from different research centers	universal RNA vs spleen	CD4+ T cell differentiation (HG-133A)	fetal thymus vs adult blood	0.00422122	0.159520325	-0.001901335	0.104721173	0.362916518	2.248586798	3.483706729	0.024538797	0.000494521	0.003483525	2.19
GDS1321.0.2.txt	GDS1975.4.5.txt	0	Barrett's metaplasia progression to adenocarcinoma	normal vs adenocarcinoma	Gliomas of grades III and IV (HG-U133A)	anaplastic oligodendroglioma vs glioblastoma	0.001707281	0.065125387	0.00523214	0.087835694	0.219465971	3.343683652	2.439029292	0.000826739	0.014726772	0.003489298	2.19
GDS1067.0.2.txt	GDS715.15.17.txt	0	Plasma cell dyscrasias	monoclonal gammopathy of undetermined significance vs multiple myeloma	Acute myeloid leukemia cell differentiation induced by various drugs	cyclazosin HCl vs acute myelogenous leukemia	0.001675178	0.188954423	-0.002193611	0.138832142	-0.463787743	-2.463360812	-3.324836198	0.013764136	0.000884705	0.003489585	2.19
GDS1064.3.5.txt	GDS1975.1.2.txt	0	Acute myeloid leukemia subclasses	AML with maturation vs acute monoblastic/moncytic leukemia	Gliomas of grades III and IV (HG-U133A)	grade IV glioma vs anaplastic astrocytoma	0.009659102	0.090822656	-0.003302791	0.089602042	-0.260323459	-2.972634511	-2.868468883	0.002952559	0.004124636	0.003489732	2.19
GDS1375.0.1.txt	GDS2055.10.14.txt	0	Cutaneous malignant melanoma	normal vs benign nevi	Skeletal muscle types (HG-U133A)	5 vs 9	0.004629497	0.126785683	-0.000914371	0.072122533	0.260962692	2.021783446	3.631001998	0.043198725	0.000282323	0.003492277	2.19
GDS1321.6.10.txt	GDS1479.1.3.txt	0	Barrett's metaplasia progression to adenocarcinoma	patient 4 vs patient 8	Carcinoma in situ lesions of the urinary bladder	superficial transitional cell carcinoma w/ surrounding carcinoma in situ lesion vs muscle invasive carcinoma	0.000791178	0.103592914	-0.004741136	0.166435034	-0.365529956	-3.536160151	-2.167745638	0.000405989	0.030178048	0.003500278	2.20
GDS686.1.3.txt	GDS916.0.1.txt	0	Store-operated calcium entry in HEK-293 cells	HEK-293 vs low level SOCE	Ewing family tumor histogenetic origin	mock transfected vs EWS-FL1 transfected	0.000932176	0.055690673	0.000703204	0.064390781	-0.173157517	-3.126011649	-2.700087171	0.001771946	0.006932132	0.003504763	2.20
GDS2113.3.5.txt	GDS2191.0.1.txt	0	Pheochromocytomas of various genetic origins	sporadic vs VHL mutation	Bipolar disorder: orbitofrontal cortex	control vs bipolar disorder	-0.004307416	0.119355286	-0.008255899	0.143079019	0.372689335	3.158609584	2.662481448	0.001585237	0.007756683	0.003506591	2.20
GDS1209.5.7.txt	GDS715.7.20.txt	0	Sarcoma and hypoxia	pleomorphic liposarcoma vs round cell	Acute myeloid leukemia cell differentiation induced by various drugs	4,5-dianilinophthalimide vs monocyte	-0.01514481	0.080135141	0.010755933	0.086901508	-0.246101149	-2.882085637	-2.955726419	0.003950522	0.003119336	0.003510414	2.20
GDS1321.3.10.txt	GDS1479.4.5.txt	0	Barrett's metaplasia progression to adenocarcinoma	patient 1 vs patient 8	Carcinoma in situ lesions of the urinary bladder	carcinoma in situ lesion vs normal mucosa	-0.000559858	0.050758806	0.010563284	0.167338633	0.205109999	4.051904948	1.162592949	5.08E-05	0.244994707	0.003527931	2.22
GDS1209.2.8.txt	GDS2055.12.14.txt	0	Sarcoma and hypoxia	fibrosarcoma vs synovial	Skeletal muscle types (HG-U133A)	7 vs 9	-0.006326494	0.062631677	-0.005133424	0.059276744	0.171921146	2.845966265	2.986914536	0.004427688	0.002818086	0.003532365	2.22
GDS1064.2.5.txt	GDS715.1.6.txt	0	Acute myeloid leukemia subclasses	AML without maturation vs acute monoblastic/moncytic leukemia	Acute myeloid leukemia cell differentiation induced by various drugs	positive control vs 16-ketoestradiol	0.006960513	0.086718923	-0.00956616	0.10690848	-0.277677022	-3.282300172	-2.507854029	0.001029639	0.012146685	0.003536482	2.22
GDS1479.2.5.txt	GDS715.5.16.txt	0	Carcinoma in situ lesions of the urinary bladder	superficial transitional cell carcinoma w/o surrounding carcinoma in situ vs normal mucosa	Acute myeloid leukemia cell differentiation induced by various drugs	sulmazole vs acute promyelocytic leukemia	0.001645007	0.126463248	-0.001667277	0.131287811	0.375756513	2.958262676	2.874781643	0.003093784	0.004043071	0.00353672	2.22
GDS1618.0.1.txt	GDS1663.2.5.txt	0	Lymph node and tonsil comparison	tonsil vs lymph node	Expression data from different research centers	universal RNA vs spleen	0.002049528	0.124834911	0.00422122	0.159520325	0.408880242	3.258949838	2.536723895	0.001118255	0.011189517	0.003537334	2.22
GDS1428.2.3.txt	GDS715.6.19.txt	0	Neutrophil response to Anaplasma phagocytophilum infection: time course	heat-killed HL60 cell lysate vs HL60 cell lysate	Acute myeloid leukemia cell differentiation induced by various drugs	16-ketoestradiol vs neutrophil	-0.001130865	0.037719271	0.00696835	0.101033455	-0.147890402	-3.890837009	-1.532747263	9.99E-05	0.125338157	0.003538526	2.22
GDS287.0.1.txt	GDS472.0.1.txt	0	Muscle function and aging - male (HG-U133A)	21-27 years vs 67-75 years	Muscle function and aging - female (HG-U133A)	20-29 years vs 65-71 years	0.004289945	0.087242976	-0.003304696	0.071310872	0.227623413	2.559901992	3.238329622	0.010470169	0.001202319	0.003548025	2.23
GDS1428.7.10.txt	GDS1479.0.4.txt	0	Neutrophil response to Anaplasma phagocytophilum infection: time course	1.5 h vs 9 h	Carcinoma in situ lesions of the urinary bladder	normal urothelium vs carcinoma in situ lesion	0.003546871	0.027185502	0.002462267	0.09026767	0.112959891	4.024682772	1.224110738	5.71E-05	0.220910467	0.003550129	2.23
GDS1542.0.1.txt	GDS858.1.6.txt	0	Tumor necrosis factor effect on macrovascular umbilical vein endothelial cells	control vs tumor necrosis factor	Mucoid and motile Pseudomonas aeruginosa infected lung epithelial cell comparison	FRD440 vs mucoid	0.004664571	0.065207545	-0.004706735	0.052589878	-0.169820141	-2.675836231	-3.139642331	0.007454304	0.001691541	0.003550952	2.23
GDS1503.6.7.txt	GDS2175.0.1.txt	0	Hutchinson-Gilford progeria syndrome: fibroblast (HG-U133A)	AG11498 vs AG11513	Cockayne syndrome group B protein-null fibroblast rescue (HG-U133A)	eGFP mock rescue vs CSB wild type rescue	0.004577657	0.068002004	-0.000937377	0.091621799	-0.222938136	-3.345721869	-2.423012444	0.000820686	0.015392402	0.003554199	2.23
GDS1505.0.3.txt	GDS1663.2.5.txt	0	Cultured skin substitute	skin vs cultured keratinocyte	Expression data from different research centers	universal RNA vs spleen	-0.003054244	0.127763556	0.00422122	0.159520325	-0.411542022	-3.197216737	-2.606333967	0.001387606	0.009151718	0.003563563	2.24
GDS1321.6.9.txt	GDS1479.1.3.txt	0	Barrett's metaplasia progression to adenocarcinoma	patient 4 vs patient 7	Carcinoma in situ lesions of the urinary bladder	superficial transitional cell carcinoma w/ surrounding carcinoma in situ lesion vs muscle invasive carcinoma	0.001816753	0.095154829	-0.004741136	0.166435034	-0.342281647	-3.616194801	-2.028061651	0.000298965	0.042553954	0.003566813	2.24
GDS715.1.5.txt	GDS785.2.3.txt	0	Acute myeloid leukemia cell differentiation induced by various drugs	positive control vs sulmazole	CD4+ T cell differentiation (HG-133A)	intrathymic T progenitors vs single positive thymocytes	-0.006935286	0.09616072	0.005384797	0.10613141	-0.29498374	-2.995489767	-2.830156858	0.002740045	0.004652519	0.00357045	2.24
GDS1064.0.5.txt	GDS715.7.19.txt	0	Acute myeloid leukemia subclasses	APL with translocation vs acute monoblastic/moncytic leukemia	Acute myeloid leukemia cell differentiation induced by various drugs	4,5-dianilinophthalimide vs neutrophil	0.005082592	0.097227398	0.007044161	0.116328973	0.313498073	3.172104654	2.634373059	0.001513385	0.008429281	0.003571658	2.24
GDS1064.2.5.txt	GDS715.1.3.txt	0	Acute myeloid leukemia subclasses	AML without maturation vs acute monoblastic/moncytic leukemia	Acute myeloid leukemia cell differentiation induced by various drugs	positive control vs erythro-9-	0.006960513	0.086718923	-0.00843498	0.07157226	-0.229591992	-2.727807234	-3.089982227	0.006375685	0.002001684	0.003572409	2.24
GDS1975.1.2.txt	GDS558.0.1.txt	0	Gliomas of grades III and IV (HG-U133A)	grade IV glioma vs anaplastic astrocytoma	Myocardial remodeling in response to LVAD	pre-implant vs post-implant	-0.003302791	0.089602042	-0.004852111	0.062439692	0.207270259	2.350092093	3.397235993	0.018768767	0.000680703	0.003574346	2.24
GDS1783.0.2.txt	GDS395.7.8.txt	0	Vascular smooth muscle response to voltage-dependent and store-operated calcium channel activation	control vs high potassium	Biomaterial engineering	24 hour vs 48 hour	0.007602473	0.177484498	-0.015533822	0.199672442	-0.54928374	-3.137661146	-2.673127618	0.001703016	0.007514766	0.003577396	2.25
GDS1036.5.8.txt	GDS1479.0.5.txt	0	Microglial cell response to interferon-gamma: time course	B18 vs Y20	Carcinoma in situ lesions of the urinary bladder	normal urothelium vs normal mucosa	0.002556951	0.099678642	0.009273535	0.163203332	0.356485516	3.55069611	2.127480962	0.000384214	0.033380136	0.003581217	2.25
GDS1041.0.3.txt	GDS885.0.1.txt	0	CREB, CREMalpha, CREMtau2alpha, ATF2, and ATF2-small overexpression effect on myometrial cells	CREB transfected vs ATF2 transfected	Tumor cell response to topoisomerase poison camptothecin	control vs campthotecin	-0.010155764	0.088233033	-0.003601267	0.079649922	0.236986223	2.801014301	3.020561536	0.005094226	0.002523065	0.003585117	2.25
GDS1284.5.8.txt	GDS715.0.12.txt	0	Multiple myeloma molecular classification	IA vs IIIB	Acute myeloid leukemia cell differentiation induced by various drugs	none vs 5-fluorouracil	-0.004834069	0.160335334	-0.003621589	0.130799983	0.413637514	2.609977301	3.190054722	0.009054823	0.001422458	0.003588886	2.25
GDS1663.2.5.txt	GDS715.0.15.txt	0	Expression data from different research centers	universal RNA vs spleen	Acute myeloid leukemia cell differentiation induced by various drugs	none vs cyclazosin HCl	0.00422122	0.159520325	-0.002657759	0.102181107	-0.355984789	-2.258057134	-3.45785088	0.023942094	0.000544503	0.003610614	2.27
GDS1477.0.2.txt	GDS2039.0.1.txt	0	Transcription factor FoxM1 inactivation effect on breast cancer cell	mock vs FoxM1 siRNA	Endothelial cell morphogenesis (HG-U133A)	proliferation vs tubulogenesis	0.000397835	0.036095615	-0.005635743	0.078658093	0.135596447	3.745568849	1.795520143	0.000179985	0.072570866	0.003614098	2.27
GDS1479.0.1.txt	GDS715.2.4.txt	0	Carcinoma in situ lesions of the urinary bladder	normal urothelium vs superficial transitional cell carcinoma w/ surrounding carcinoma in situ lesion	Acute myeloid leukemia cell differentiation induced by various drugs	negative control vs a-methyl-L-p-tyrosine	0.010205414	0.230090118	-0.004615112	0.163072496	-0.548203366	-2.426913352	-3.333414687	0.015227894	0.000857869	0.003614352	2.27
GDS686.3.4.txt	GDS916.0.1.txt	0	Store-operated calcium entry in HEK-293 cells	low level SOCE vs parental	Ewing family tumor histogenetic origin	mock transfected vs EWS-FL1 transfected	-0.000932176	0.055690673	0.000703204	0.064390781	0.173157517	3.126011649	2.678245405	0.001771946	0.007400897	0.003621324	2.27
GDS1503.0.7.txt	GDS395.5.7.txt	0	Hutchinson-Gilford progeria syndrome: fibroblast (HG-U133A)	normal vs AG11513	Biomaterial engineering	8 hour vs 24 hour	0.004808054	0.062910743	0.003987633	0.081250218	0.209411483	3.252281274	2.52828676	0.001144827	0.011462069	0.003622442	2.27
GDS1688.0.1.txt	GDS715.14.20.txt	0	Various lung cancer cell lines	non-small cell adenocarcinoma vs small cell cancer	Acute myeloid leukemia cell differentiation induced by various drugs	R- vs monocyte	-0.010220508	0.09041479	0.008252563	0.072901723	-0.232654962	-2.460155632	-3.304551882	0.013887681	0.000951283	0.00363471	2.28
GDS1688.0.1.txt	GDS715.15.20.txt	0	Various lung cancer cell lines	non-small cell adenocarcinoma vs small cell cancer	Acute myeloid leukemia cell differentiation induced by various drugs	cyclazosin HCl vs monocyte	-0.010220508	0.09041479	0.007899128	0.075837534	-0.238663647	-2.526612514	-3.251197183	0.011516849	0.001149202	0.003638019	2.28
GDS1353.0.1.txt	GDS1972.0.2.txt	0	Glucocorticoid effect on lens epithelial cells: time course	control vs dexamethasone	RNAlater preservative effect on uterine myometrium: time course	fresh vs RNAlater	0.005182955	0.079420246	-0.006227571	0.06533316	-0.209091815	-2.697986739	-3.105073212	0.006976023	0.001902319	0.003642886	2.29
GDS1209.0.1.txt	GDS1329.0.1.txt	0	Sarcoma and hypoxia	normal vs sarcoma	Molecular apocrine breast tumors	apocrine tumor vs basal tumor	0.001982373	0.144031391	0.002230987	0.066063598	0.251625159	1.733252631	3.775061899	0.083050788	0.000159968	0.003644923	2.29
GDS1284.5.8.txt	GDS715.0.13.txt	0	Multiple myeloma molecular classification	IA vs IIIB	Acute myeloid leukemia cell differentiation induced by various drugs	none vs 8-	-0.004834069	0.160335334	-0.003041202	0.138733672	0.427577083	2.69691739	3.103920482	0.006998464	0.001909746	0.003655857	2.30
GDS1067.0.2.txt	GDS760.0.4.txt	0	Plasma cell dyscrasias	monoclonal gammopathy of undetermined significance vs multiple myeloma	T-cell acute lymphoblastic leukemia and T-cell lymphoblastic lymphoma comparison	lymphoid vs B-precursor acute lymphoblastic leukemia	0.001675178	0.188954423	-0.001153758	0.101071616	-0.369338884	-1.963510861	-3.642814262	0.049586838	0.000269674	0.00365681	2.30
GDS1067.0.2.txt	GDS760.3.4.txt	0	Plasma cell dyscrasias	monoclonal gammopathy of undetermined significance vs multiple myeloma	T-cell acute lymphoblastic leukemia and T-cell lymphoblastic lymphoma comparison	T-cell lymphoblastic lymphoma vs B-precursor acute lymphoblastic leukemia	0.001675178	0.188954423	-0.001153758	0.101071616	-0.369338884	-1.963510861	-3.642814262	0.049586838	0.000269674	0.00365681	2.30
GDS1064.2.5.txt	GDS715.10.12.txt	0	Acute myeloid leukemia subclasses	AML without maturation vs acute monoblastic/moncytic leukemia	Acute myeloid leukemia cell differentiation induced by various drugs	pergolide methanesulfonate vs 5-fluorouracil	0.006960513	0.086718923	-0.004490839	0.054573346	-0.191513496	-2.288704736	-3.426996349	0.022096516	0.000610297	0.003672253	2.31
GDS1023.4.5.txt	GDS1479.0.3.txt	0	Hematopoietic stem cell engraftment in goat	normal vs HSC engraftment	Carcinoma in situ lesions of the urinary bladder	normal urothelium vs muscle invasive carcinoma	-0.008790155	0.140818567	0.011067078	0.216168868	-0.488742899	-3.408305848	-2.312127465	0.000653676	0.020770664	0.003684737	2.31
GDS1329.0.1.txt	GDS1549.0.2.txt	0	Molecular apocrine breast tumors	apocrine tumor vs basal tumor	Estrogen effect on estrogen receptor alpha positive breast cancer cell lines	BT-474 vs MCF-7	0.002230987	0.066063598	0.00185382	0.052646383	0.171251138	2.55844604	3.217644025	0.010514113	0.001292481	0.003686365	2.32
GDS1447.0.1.txt	GDS395.3.5.txt	0	Bronchial epithelial cell response to vanadium and zinc	control vs vanadium	Biomaterial engineering	2 hour vs 8 hour	-0.000211835	0.051123937	-0.005105747	0.053063936	-0.153731391	-3.002889921	-2.800878614	0.002674293	0.005096369	0.003691772	2.32
GDS1064.0.1.txt	GDS715.16.19.txt	0	Acute myeloid leukemia subclasses	APL with translocation vs AML with inversion	Acute myeloid leukemia cell differentiation induced by various drugs	acute promyelocytic leukemia vs neutrophil	0.002204529	0.083558811	0.008459205	0.081736377	0.245279051	2.90902324	2.897361671	0.003625598	0.003763155	0.003693736	2.32
GDS1775.2.3.txt	GDS715.17.20.txt	0	Major leukocyte types	macrophage vs neutrophil	Acute myeloid leukemia cell differentiation induced by various drugs	acute myelogenous leukemia vs monocyte	-0.000106419	0.157401917	0.008866712	0.132326247	-0.410957868	-2.610206129	-3.172647825	0.009048769	0.001510556	0.003697117	2.32
GDS1972.2.3.txt	GDS715.5.15.txt	0	RNAlater preservative effect on uterine myometrium: time course	RNAlater vs control	Acute myeloid leukemia cell differentiation induced by various drugs	sulmazole vs cyclazosin HCl	0.009362461	0.086350026	0.00520934	0.104635715	0.281167429	3.147711466	2.637322155	0.001645541	0.008356342	0.003708194	2.33
GDS1775.4.5.txt	GDS715.5.20.txt	0	Major leukocyte types	unstimulated vs stimulated	Acute myeloid leukemia cell differentiation induced by various drugs	sulmazole vs monocyte	0.01207582	0.088541501	0.008920367	0.091915774	0.272159621	2.937422527	2.863918158	0.003309528	0.004184361	0.003721325	2.34
GDS1479.2.5.txt	GDS1972.1.5.txt	0	Carcinoma in situ lesions of the urinary bladder	superficial transitional cell carcinoma w/o surrounding carcinoma in situ vs normal mucosa	RNAlater preservative effect on uterine myometrium: time course	snap-frozen vs 72 h	0.001645007	0.126463248	-0.007342309	0.07809882	-0.278444433	-2.214789227	-3.471270435	0.026774534	0.000518002	0.003724146	2.34
GDS1064.4.5.txt	GDS715.1.8.txt	0	Acute myeloid leukemia subclasses	acute myelomonocytic leukemia vs acute monoblastic/moncytic leukemia	Acute myeloid leukemia cell differentiation induced by various drugs	positive control vs 1,10-phenanthroline	0.008220136	0.079583731	-0.008127496	0.072299161	-0.21996033	-2.86717478	-2.929948729	0.00414154	0.003390179	0.003747074	2.35
GDS1375.0.1.txt	GDS715.4.16.txt	0	Cutaneous malignant melanoma	normal vs benign nevi	Acute myeloid leukemia cell differentiation induced by various drugs	a-methyl-L-p-tyrosine vs acute promyelocytic leukemia	0.004629497	0.126785683	-0.001427074	0.126890702	-0.366002148	-2.923292568	-2.873142541	0.003463509	0.004064107	0.003751809	2.36
GDS1479.3.5.txt	GDS715.5.8.txt	0	Carcinoma in situ lesions of the urinary bladder	muscle invasive carcinoma vs normal mucosa	Acute myeloid leukemia cell differentiation induced by various drugs	sulmazole vs 1,10-phenanthroline	-0.004702481	0.161642486	-0.000409607	0.082446463	0.301801874	1.896186846	3.665548142	0.057935337	0.000246809	0.0037814	2.37
GDS1376.0.1.txt	GDS1615.0.2.txt	0	Essential thrombocythemia	white blood cell vs platelet	Ulcerative colitis and Crohn's disease comparison: peripheral blood mononuclear cells	normal vs Crohn's disease	-0.009983154	0.17909388	0.005085076	0.127743519	0.426518707	2.437279609	3.29906075	0.014798233	0.000970089	0.003788879	2.38
GDS1428.6.12.txt	GDS715.0.5.txt	0	Neutrophil response to Anaplasma phagocytophilum infection: time course	0 h vs 24 h	Acute myeloid leukemia cell differentiation induced by various drugs	none vs sulmazole	-0.005065072	0.0493677	-0.003180773	0.097077152	0.176989693	3.687730304	1.855951309	0.000226263	0.063460498	0.003789299	2.38
GDS1259.0.1.txt	GDS1975.4.5.txt	0	Dermatomyositis	normal vs dermatomyositis	Gliomas of grades III and IV (HG-U133A)	anaplastic oligodendroglioma vs glioblastoma	0.013684914	0.117552569	0.00523214	0.087835694	0.296890754	2.409184607	3.320502179	0.015988206	0.000898557	0.003790292	2.38
GDS715.1.2.txt	GDS785.2.3.txt	0	Acute myeloid leukemia cell differentiation induced by various drugs	positive control vs negative control	CD4+ T cell differentiation (HG-133A)	intrathymic T progenitors vs single positive thymocytes	-0.00512953	0.129001129	0.005384797	0.10613141	-0.334679225	-2.554626452	-3.204178888	0.010630179	0.001354484	0.003794523	2.38
GDS2113.4.5.txt	GDS2191.0.1.txt	0	Pheochromocytomas of various genetic origins	MEN 2A mutation vs VHL mutation	Bipolar disorder: orbitofrontal cortex	control vs bipolar disorder	-0.002263302	0.078683191	-0.008255899	0.143079019	0.280275205	3.590836911	2.0165857	0.000329618	0.04373876	0.003796982	2.38
GDS1321.4.8.txt	GDS916.0.1.txt	0	Barrett's metaplasia progression to adenocarcinoma	patient 2 vs patient 6	Ewing family tumor histogenetic origin	mock transfected vs EWS-FL1 transfected	-0.001317669	0.050650573	0.000703204	0.064390781	0.162587029	3.23598902	2.514083893	0.00121222	0.011934202	0.003803535	2.39
GDS1375.0.1.txt	GDS715.7.15.txt	0	Cutaneous malignant melanoma	normal vs benign nevi	Acute myeloid leukemia cell differentiation induced by various drugs	4,5-dianilinophthalimide vs cyclazosin HCl	0.004629497	0.126785683	0.003387727	0.084984937	0.293502223	2.278433334	3.41371666	0.022700772	0.000640832	0.003814102	2.40
GDS1064.2.5.txt	GDS715.1.8.txt	0	Acute myeloid leukemia subclasses	AML without maturation vs acute monoblastic/moncytic leukemia	Acute myeloid leukemia cell differentiation induced by various drugs	positive control vs 1,10-phenanthroline	0.006960513	0.086718923	-0.008127496	0.072299161	-0.229054506	-2.721609215	-3.055734091	0.006496493	0.002245102	0.003819069	2.40
GDS1447.1.2.txt	GDS395.3.5.txt	0	Bronchial epithelial cell response to vanadium and zinc	vanadium vs zinc	Biomaterial engineering	2 hour vs 8 hour	0.000725784	0.047696625	-0.005105747	0.053063936	0.143195819	2.987004516	2.794771311	0.002817256	0.005193643	0.003825157	2.40
GDS1479.0.5.txt	GDS2113.1.5.txt	0	Carcinoma in situ lesions of the urinary bladder	normal urothelium vs normal mucosa	Pheochromocytomas of various genetic origins	extra-adrenal pheochromocytoma vs VHL mutation	0.009273535	0.163203332	-0.004018378	0.135493862	-0.425073819	-2.661387786	-3.107561	0.007781926	0.001886381	0.003831406	2.41
GDS1688.0.1.txt	GDS715.8.20.txt	0	Various lung cancer cell lines	non-small cell adenocarcinoma vs small cell cancer	Acute myeloid leukemia cell differentiation induced by various drugs	1,10-phenanthroline vs monocyte	-0.010220508	0.09041479	0.010298611	0.096422915	-0.270135822	-2.874699089	-2.908379552	0.004044129	0.003633069	0.003833093	2.41
GDS1209.5.8.txt	GDS1250.0.1.txt	0	Sarcoma and hypoxia	pleomorphic liposarcoma vs synovial	Atypical ductal hyperplasia and breast cancer	ADH with no breast cancer vs ADH with breast cancer	-0.008561469	0.077063881	0.005102381	0.064160167	-0.202167462	-2.51227931	-3.230506601	0.011995413	0.00123571	0.003850046	2.42
GDS1067.0.1.txt	GDS715.10.17.txt	0	Plasma cell dyscrasias	monoclonal gammopathy of undetermined significance vs plasma cell leukemia	Acute myeloid leukemia cell differentiation induced by various drugs	pergolide methanesulfonate vs acute myelogenous leukemia	0.002666283	0.207311859	-0.002286551	0.155288135	-0.509247372	-2.469292674	-3.264646198	0.013538045	0.001096008	0.003851988	2.42
GDS1064.1.5.txt	GDS715.17.19.txt	0	Acute myeloid leukemia subclasses	AML with inversion vs acute monoblastic/moncytic leukemia	Acute myeloid leukemia cell differentiation induced by various drugs	acute myelogenous leukemia vs neutrophil	0.004152059	0.054523437	0.007656485	0.086936832	0.19473909	3.495506523	2.151937228	0.000473163	0.031402304	0.00385466	2.42
GDS1775.0.1.txt	GDS715.12.19.txt	0	Major leukocyte types	eosinophil vs mast cell	Acute myeloid leukemia cell differentiation induced by various drugs	5-fluorouracil vs neutrophil	-0.001117122	0.136964507	0.00482394	0.139334275	-0.397302045	-2.892610158	-2.886052163	0.003820553	0.003901073	0.003860603	2.42
GDS1428.8.12.txt	GDS1775.0.2.txt	0	Neutrophil response to Anaplasma phagocytophilum infection: time course	3 h vs 24 h	Major leukocyte types	eosinophil vs macrophage	-0.000494509	0.021127869	0.006837313	0.120364089	0.087726721	4.175585791	0.672039385	2.97E-05	0.501558626	0.003861003	2.42
GDS1615.1.2.txt	GDS962.0.2.txt	0	Ulcerative colitis and Crohn's disease comparison: peripheral blood mononuclear cells	ulcerative colitis vs Crohn's disease	Peripheral blood mononuclear cells and the effect of exercise	before exercise vs 60 min after exercise	0.002276594	0.078204634	0.00511709	0.063894396	0.206294021	2.608763922	3.148584913	0.009086989	0.00164063	0.003861138	2.42
GDS395.4.7.txt	GDS715.1.4.txt	0	Biomaterial engineering	4 hour vs 24 hour	Acute myeloid leukemia cell differentiation induced by various drugs	positive control vs a-methyl-L-p-tyrosine	0.004832902	0.081529204	-0.007236434	0.094462194	-0.25260172	-3.157575545	-2.597497207	0.001590871	0.009390591	0.003865128	2.43
GDS1284.5.8.txt	GDS715.0.11.txt	0	Multiple myeloma molecular classification	IA vs IIIB	Acute myeloid leukemia cell differentiation induced by various drugs	none vs scopolamine methyl bromide	-0.004834069	0.160335334	-0.004530833	0.103428942	0.351763555	2.224073848	3.444822888	0.026143476	0.000571434	0.003865135	2.43
GDS1209.3.8.txt	GDS1250.0.1.txt	0	Sarcoma and hypoxia	leiomyosarcoma vs synovial	Atypical ductal hyperplasia and breast cancer	ADH with no breast cancer vs ADH with breast cancer	-0.006240891	0.071834432	0.005102381	0.064160167	-0.195441271	-2.633839728	-3.125672231	0.008442534	0.001773991	0.00387001	2.43
GDS1479.4.5.txt	GDS2113.6.7.txt	0	Carcinoma in situ lesions of the urinary bladder	carcinoma in situ lesion vs normal mucosa	Pheochromocytomas of various genetic origins	SDHB mutation vs unidentified mutation	0.010563284	0.167338633	-0.000730921	0.085416245	-0.311324784	-1.923572948	-3.636238787	0.054408141	0.000276648	0.003879677	2.44
GDS559.0.1.txt	GDS785.0.1.txt	0	Inflammatory bowel disease (HG-U133A)	ileum vs colon	CD4+ T cell differentiation (HG-133A)	fetal thymus vs adult blood	-0.000198665	0.063785967	-0.001901335	0.104721173	-0.224127097	-3.510622203	-2.122070987	0.000447059	0.033831771	0.003889063	2.44
GDS1064.0.2.txt	GDS760.0.4.txt	0	Acute myeloid leukemia subclasses	APL with translocation vs AML without maturation	T-cell acute lymphoblastic leukemia and T-cell lymphoblastic lymphoma comparison	lymphoid vs B-precursor acute lymphoblastic leukemia	-0.001668446	0.093124178	-0.001153758	0.101071616	0.278184139	3.005154958	2.763762046	0.002654456	0.005713919	0.003894528	2.45
GDS1064.0.2.txt	GDS760.3.4.txt	0	Acute myeloid leukemia subclasses	APL with translocation vs AML without maturation	T-cell acute lymphoblastic leukemia and T-cell lymphoblastic lymphoma comparison	T-cell lymphoblastic lymphoma vs B-precursor acute lymphoblastic leukemia	-0.001668446	0.093124178	-0.001153758	0.101071616	0.278184139	3.005154958	2.763762046	0.002654456	0.005713919	0.003894528	2.45
GDS1321.3.6.txt	GDS1479.1.3.txt	0	Barrett's metaplasia progression to adenocarcinoma	patient 1 vs patient 4	Carcinoma in situ lesions of the urinary bladder	superficial transitional cell carcinoma w/ surrounding carcinoma in situ lesion vs muscle invasive carcinoma	-0.001250408	0.098988429	-0.004741136	0.166435034	0.346800703	3.516078749	2.112186539	0.000437971	0.034670446	0.00389675	2.45
GDS1064.3.5.txt	GDS715.2.20.txt	0	Acute myeloid leukemia subclasses	AML with maturation vs acute monoblastic/moncytic leukemia	Acute myeloid leukemia cell differentiation induced by various drugs	negative control vs monocyte	0.009659102	0.090822656	0.008189229	0.079375997	0.252849704	2.677642487	3.082297967	0.007414229	0.002054092	0.0039025	2.45
GDS1479.4.5.txt	GDS2113.3.6.txt	0	Carcinoma in situ lesions of the urinary bladder	carcinoma in situ lesion vs normal mucosa	Pheochromocytomas of various genetic origins	sporadic vs SDHB mutation	0.010563284	0.167338633	0.000587538	0.086078617	0.317716623	1.835519592	3.684179591	0.066428748	0.000229441	0.00390403	2.45
GDS1067.0.2.txt	GDS715.4.17.txt	0	Plasma cell dyscrasias	monoclonal gammopathy of undetermined significance vs multiple myeloma	Acute myeloid leukemia cell differentiation induced by various drugs	a-methyl-L-p-tyrosine vs acute myelogenous leukemia	0.001675178	0.188954423	3.02E-05	0.118896357	-0.411777851	-2.188109821	-3.463588579	0.028661607	0.000533021	0.003908611	2.45
GDS1479.1.4.txt	GDS2113.6.7.txt	0	Carcinoma in situ lesions of the urinary bladder	superficial transitional cell carcinoma w/ surrounding carcinoma in situ lesion vs carcinoma in situ lesion	Pheochromocytomas of various genetic origins	SDHB mutation vs unidentified mutation	-0.009145987	0.219809034	-0.000730921	0.085416245	0.327490313	1.531494375	3.842609034	0.125647245	0.000121733	0.00391094	2.46
GDS1479.2.5.txt	GDS715.2.7.txt	0	Carcinoma in situ lesions of the urinary bladder	superficial transitional cell carcinoma w/o surrounding carcinoma in situ vs normal mucosa	Acute myeloid leukemia cell differentiation induced by various drugs	negative control vs 4,5-dianilinophthalimide	0.001645007	0.126463248	-0.002686992	0.096336026	0.312035191	2.454390421	3.266920963	0.014112369	0.00108724	0.003917083	2.46
GDS1064.0.2.txt	GDS760.0.1.txt	0	Acute myeloid leukemia subclasses	APL with translocation vs AML without maturation	T-cell acute lymphoblastic leukemia and T-cell lymphoblastic lymphoma comparison	lymphoid vs bone marrow	-0.001668446	0.093124178	-0.000501419	0.077788747	0.242719388	2.624322055	3.126683694	0.008682164	0.001767899	0.003917804	2.46
GDS1209.6.7.txt	GDS1975.0.1.txt	0	Sarcoma and hypoxia	malignant fibrous histiocytoma vs round cell	Gliomas of grades III and IV (HG-U133A)	grade III glioma vs grade IV glioma	-0.014067535	0.097473907	0.003238208	0.08370432	-0.263248324	-2.556384554	-3.18366524	0.010576616	0.00145423	0.003921841	2.46
GDS1209.6.7.txt	GDS1975.0.5.txt	0	Sarcoma and hypoxia	malignant fibrous histiocytoma vs round cell	Gliomas of grades III and IV (HG-U133A)	grade III glioma vs glioblastoma	-0.014067535	0.097473907	0.003238208	0.08370432	-0.263248324	-2.556384554	-3.18366524	0.010576616	0.00145423	0.003921841	2.46
GDS1023.0.5.txt	GDS2055.2.3.txt	0	Hematopoietic stem cell engraftment in goat	Homo sapiens vs HSC engraftment	Skeletal muscle types (HG-U133A)	quadriceps vs deltoid	-0.008242746	0.151076304	-0.001498713	0.046275255	-0.186263064	-1.178347052	-3.992724634	0.23865827	6.53E-05	0.003948262	2.48
GDS1321.3.10.txt	GDS1746.2.3.txt	0	Barrett's metaplasia progression to adenocarcinoma	patient 1 vs patient 8	Primary epithelial cell cultures from prostate tumors	basaloid vs Gleason score 6 tumor	-0.000559858	0.050758806	0.00756437	0.095115392	0.185193682	3.659533286	1.867513859	0.000252675	0.061829861	0.003952576	2.48
GDS472.0.1.txt	GDS858.2.3.txt	0	Muscle function and aging - female (HG-U133A)	20-29 years vs 65-71 years	Mucoid and motile Pseudomonas aeruginosa infected lung epithelial cell comparison	FRD875 vs FRD1234	-0.003304696	0.071310872	0.001967098	0.053900879	-0.175498331	-2.414689806	-3.292440336	0.015748612	0.00099322	0.003954976	2.48
GDS1479.4.5.txt	GDS987.0.1.txt	0	Carcinoma in situ lesions of the urinary bladder	carcinoma in situ lesion vs normal mucosa	Kidney transplant response to calcineurin inhibitor-free immunosuppression using sirolimus	cyclosporine vs sirolimus	0.010563284	0.167338633	-0.012683762	0.194981254	-0.517079818	-3.153145765	-2.586895131	0.001615212	0.009684505	0.003955064	2.48
GDS1479.3.4.txt	GDS2113.0.1.txt	0	Carcinoma in situ lesions of the urinary bladder	muscle invasive carcinoma vs carcinoma in situ lesion	Pheochromocytomas of various genetic origins	adrenal pheochromocytoma vs extra-adrenal pheochromocytoma	-0.008981183	0.194276831	0.001803032	0.084562062	-0.319796566	-1.599858206	-3.803119166	0.109630061	0.000142886	0.003957847	2.49
GDS2190.0.1.txt	GDS810.1.2.txt	0	Bipolar disorder: dorsolateral prefrontal cortex	control vs bipolar disorder	Alzheimer's disease at various stages of severity	incipient AD vs moderate AD	-0.007197602	0.134888903	2.46E-05	0.050346294	0.194122886	1.492491101	3.855264179	0.135570462	0.000115605	0.003958861	2.49
GDS1972.0.2.txt	GDS715.2.15.txt	0	RNAlater preservative effect on uterine myometrium: time course	fresh vs RNAlater	Acute myeloid leukemia cell differentiation induced by various drugs	negative control vs cyclazosin HCl	-0.006227571	0.06533316	0.002105805	0.081292544	-0.210556731	-3.127495458	-2.616015265	0.001763026	0.008896258	0.003960345	2.49
GDS715.1.11.txt	GDS785.2.3.txt	0	Acute myeloid leukemia cell differentiation induced by various drugs	positive control vs scopolamine methyl bromide	CD4+ T cell differentiation (HG-133A)	intrathymic T progenitors vs single positive thymocytes	-0.006471322	0.101850105	0.005384797	0.10613141	-0.30009758	-2.882925423	-2.878340897	0.003940008	0.00399773	0.003968764	2.49
GDS1479.1.4.txt	GDS2113.3.6.txt	0	Carcinoma in situ lesions of the urinary bladder	superficial transitional cell carcinoma w/ surrounding carcinoma in situ lesion vs carcinoma in situ lesion	Pheochromocytomas of various genetic origins	sporadic vs SDHB mutation	-0.009145987	0.219809034	0.000587538	0.086078617	-0.332045884	-1.469001938	-3.864297925	0.141832264	0.000111409	0.0039751	2.50
GDS1479.1.2.txt	GDS1505.4.7.txt	0	Carcinoma in situ lesions of the urinary bladder	superficial transitional cell carcinoma w/ surrounding carcinoma in situ lesion vs superficial transitional cell carcinoma w/o surrounding carcinoma in situ	Cultured skin substitute	633 vs 651	-0.010651658	0.203107898	-0.003063737	0.074898028	0.286466868	1.462860522	3.865663941	0.143505564	0.000110787	0.003987305	2.50
GDS1663.2.5.txt	GDS715.10.19.txt	0	Expression data from different research centers	universal RNA vs spleen	Acute myeloid leukemia cell differentiation induced by various drugs	pergolide methanesulfonate vs neutrophil	0.00422122	0.159520325	0.003935068	0.14330654	0.438140181	2.720148415	3.029904383	0.006525261	0.002446313	0.003995351	2.51
GDS1684.4.5.txt	GDS1975.4.5.txt	0	Cardiac allograft rejection: time course	Subject 12 vs Subject 8	Gliomas of grades III and IV (HG-U133A)	anaplastic oligodendroglioma vs glioblastoma	0.002515534	0.056254847	0.00523214	0.087835694	0.196914899	3.455690923	2.182287741	0.000548884	0.0290883	0.003995762	2.51
GDS1479.0.3.txt	GDS2113.5.6.txt	0	Carcinoma in situ lesions of the urinary bladder	normal urothelium vs muscle invasive carcinoma	Pheochromocytomas of various genetic origins	VHL mutation vs SDHB mutation	0.011067078	0.216168868	0.003221846	0.133309683	0.469352015	2.120032088	3.496596489	0.034003333	0.000471234	0.004002939	2.51
GDS1064.0.5.txt	GDS715.0.3.txt	0	Acute myeloid leukemia subclasses	APL with translocation vs acute monoblastic/moncytic leukemia	Acute myeloid leukemia cell differentiation induced by various drugs	none vs erythro-9-	0.005082592	0.097227398	-0.004088112	0.079254378	-0.250488332	-2.628589572	-3.108979273	0.008573978	0.00187735	0.004012026	2.52
GDS1209.2.6.txt	GDS1688.0.1.txt	0	Sarcoma and hypoxia	fibrosarcoma vs malignant fibrous histiocytoma	Various lung cancer cell lines	non-small cell adenocarcinoma vs small cell cancer	0.005166628	0.063653734	-0.010220508	0.09041479	-0.212288556	-3.416220398	-2.234900381	0.000634968	0.02542389	0.004017879	2.52
GDS1321.8.9.txt	GDS914.4.5.txt	0	Barrett's metaplasia progression to adenocarcinoma	patient 6 vs patient 7	Metabolic syndrome response to exercise intervention (HG-U133A)	male vs female	0.002674351	0.054101978	0.002612364	0.100693198	-0.19258545	-3.60910654	-1.93854021	0.000307254	0.052557345	0.004018511	2.52
GDS1284.0.2.txt	GDS1479.1.2.txt	0	Multiple myeloma molecular classification	TC1 vs TC3	Carcinoma in situ lesions of the urinary bladder	superficial transitional cell carcinoma w/ surrounding carcinoma in situ lesion vs superficial transitional cell carcinoma w/o surrounding carcinoma in situ	-0.007929957	0.167090376	-0.010651658	0.203107898	0.51621148	3.136873877	2.594006149	0.001707595	0.009486478	0.004024806	2.53
GDS1067.0.1.txt	GDS715.12.17.txt	0	Plasma cell dyscrasias	monoclonal gammopathy of undetermined significance vs plasma cell leukemia	Acute myeloid leukemia cell differentiation induced by various drugs	5-fluorouracil vs acute myelogenous leukemia	0.002666283	0.207311859	-0.000795046	0.149832468	-0.494257632	-2.396987404	-3.293428939	0.016530494	0.000989734	0.004044847	2.54
GDS1362.0.1.txt	GDS2113.5.7.txt	0	Ischemic and nonischemic cardiomyopathy comparison	non-failing heart vs non-ischemic cardiomyopathy	Pheochromocytomas of various genetic origins	VHL mutation vs unidentified mutation	0.009916288	0.176701968	0.00407347	0.120091405	0.41079711	2.268683409	3.386783915	0.023287584	0.000707171	0.004058115	2.55
GDS1209.0.4.txt	GDS1663.3.5.txt	0	Sarcoma and hypoxia	normal vs dedifferentiated liposarcoma	Expression data from different research centers	kidney vs spleen	0.002709683	0.077815672	0.005846319	0.066710303	0.210381782	2.668769591	3.066025081	0.007612964	0.002169251	0.004063795	2.55
GDS1775.0.2.txt	GDS715.10.20.txt	0	Major leukocyte types	eosinophil vs macrophage	Acute myeloid leukemia cell differentiation induced by various drugs	pergolide methanesulfonate vs monocyte	0.006837313	0.120364089	0.007329339	0.082101003	0.283498925	2.298539489	3.363778478	0.021531107	0.000768832	0.004068638	2.56
GDS1376.0.3.txt	GDS1663.3.5.txt	0	Essential thrombocythemia	white blood cell vs thrombocythemia	Expression data from different research centers	kidney vs spleen	-0.00821805	0.1615672	0.005846319	0.066710303	-0.250235586	-1.497937306	-3.838715943	0.13414955	0.000123679	0.00407327	2.56
GDS1688.0.1.txt	GDS715.2.20.txt	0	Various lung cancer cell lines	non-small cell adenocarcinoma vs small cell cancer	Acute myeloid leukemia cell differentiation induced by various drugs	negative control vs monocyte	-0.010220508	0.09041479	0.008189229	0.079375997	-0.242152863	-2.565203719	-3.153876483	0.010311525	0.001611174	0.004075985	2.56
GDS1220.2.4.txt	GDS1663.2.3.txt	0	Malignant pleural mesothelioma	mesothelial cell line vs lung	Expression data from different research centers	universal RNA vs kidney	-0.003135269	0.182558587	-0.000931033	0.154555658	0.477517043	2.632866074	3.095636104	0.008466772	0.001963912	0.004077744	2.56
GDS1362.0.2.txt	GDS1479.0.5.txt	0	Ischemic and nonischemic cardiomyopathy comparison	non-failing heart vs ischemic cardiomyopathy	Carcinoma in situ lesions of the urinary bladder	normal urothelium vs normal mucosa	0.002749407	0.127686168	0.009273535	0.163203332	0.414068321	3.221327095	2.480309575	0.001275984	0.013126839	0.004092632	2.57
GDS1663.2.3.txt	GDS715.4.19.txt	0	Expression data from different research centers	universal RNA vs kidney	Acute myeloid leukemia cell differentiation induced by various drugs	a-methyl-L-p-tyrosine vs neutrophil	-0.000931033	0.154555658	0.004608445	0.128039233	0.402743991	2.611842414	3.109480882	0.009005576	0.001874164	0.004108276	2.58
GDS1064.4.5.txt	GDS715.17.19.txt	0	Acute myeloid leukemia subclasses	acute myelomonocytic leukemia vs acute monoblastic/moncytic leukemia	Acute myeloid leukemia cell differentiation induced by various drugs	acute myelogenous leukemia vs neutrophil	0.008220136	0.079583731	0.007656485	0.086936832	0.246220237	2.99056225	2.744104514	0.002784643	0.006067623	0.004110494	2.58
GDS1321.5.8.txt	GDS1479.4.5.txt	0	Barrett's metaplasia progression to adenocarcinoma	patient 3 vs patient 6	Carcinoma in situ lesions of the urinary bladder	carcinoma in situ lesion vs normal mucosa	-0.000548958	0.045833915	0.010563284	0.167338633	0.184051138	4.027587343	1.036747169	5.64E-05	0.299853714	0.004110645	2.58
GDS1975.1.2.txt	GDS513.0.1.txt	0	Gliomas of grades III and IV (HG-U133A)	grade IV glioma vs anaplastic astrocytoma	Familial combined hyperlipidemia and USF1 haplotype	USF1 susceptibility haplotype vs USF1 protective haplotype	-0.003302791	0.089602042	0.003669162	0.066120798	-0.215114326	-2.363914164	-3.308845262	0.018082998	0.000936816	0.004115877	2.58
GDS1972.0.5.txt	GDS715.2.15.txt	0	RNAlater preservative effect on uterine myometrium: time course	fresh vs 72 h	Acute myeloid leukemia cell differentiation induced by various drugs	negative control vs cyclazosin HCl	-0.003012978	0.092612477	0.002105805	0.081292544	-0.248088964	-2.646252354	-3.077708686	0.008138906	0.002085988	0.004120396	2.59
GDS1543.0.1.txt	GDS1775.4.5.txt	0	Tumor necrosis factor effect on microvascular endothelial cells	control vs tumor necrosis factor	Major leukocyte types	unstimulated vs stimulated	0.007953156	0.075106186	0.01207582	0.088541501	0.242180147	3.118611166	2.598830189	0.001817056	0.009354205	0.004122755	2.59
GDS1065.1.2.txt	GDS715.6.7.txt	0	Mitochondrial encephalomyopathies associated with mitochondrial DNA mutations	A3243G vs large deletion	Acute myeloid leukemia cell differentiation induced by various drugs	16-ketoestradiol vs 4,5-dianilinophthalimide	0.005561247	0.157867145	0.001186736	0.122451898	0.395855583	2.472296168	3.2230521	0.013424823	0.001268325	0.004126383	2.59
GDS1064.0.2.txt	GDS760.1.3.txt	0	Acute myeloid leukemia subclasses	APL with translocation vs AML without maturation	T-cell acute lymphoblastic leukemia and T-cell lymphoblastic lymphoma comparison	bone marrow vs T-cell lymphoblastic lymphoma	-0.001668446	0.093124178	0.000501419	0.077788747	-0.242719388	-2.588489338	-3.126683694	0.009639793	0.001767899	0.004128218	2.59
GDS1775.1.2.txt	GDS715.5.20.txt	0	Major leukocyte types	mast cell vs macrophage	Acute myeloid leukemia cell differentiation induced by various drugs	sulmazole vs monocyte	0.010892476	0.091575819	0.008920367	0.091915774	0.272937898	2.861513274	2.87238545	0.004216237	0.004073855	0.004144435	2.60
GDS559.0.1.txt	GDS785.0.4.txt	0	Inflammatory bowel disease (HG-U133A)	ileum vs colon	CD4+ T cell differentiation (HG-133A)	fetal thymus vs naive T cells	-0.000198665	0.063785967	-0.001839447	0.115327028	-0.228328524	-3.576489783	-1.963885487	0.000348239	0.04954337	0.004153664	2.61
GDS1064.0.2.txt	GDS715.3.4.txt	0	Acute myeloid leukemia subclasses	APL with translocation vs AML without maturation	Acute myeloid leukemia cell differentiation induced by various drugs	erythro-9- vs a-methyl-L-p-tyrosine	-0.001668446	0.093124178	-0.002203492	0.076592101	0.237976662	2.573393005	3.135834501	0.010070678	0.001713659	0.00415424	2.61
GDS1971.0.2.txt	GDS785.0.4.txt	0	Uncomplicated and complicated malaria: whole blood	healthy vs complicated malaria	CD4+ T cell differentiation (HG-133A)	fetal thymus vs naive T cells	0.004903765	0.06623894	-0.001839447	0.115327028	-0.231035887	-3.561947886	-1.987361009	0.000368114	0.04688241	0.004154281	2.61
GDS1321.9.10.txt	GDS1479.4.5.txt	0	Barrett's metaplasia progression to adenocarcinoma	patient 7 vs patient 8	Carcinoma in situ lesions of the urinary bladder	carcinoma in situ lesion vs normal mucosa	-0.000930821	0.054013997	0.010563284	0.167338633	0.212758777	3.956189285	1.208301331	7.62E-05	0.226931373	0.004157154	2.61
GDS1284.4.7.txt	GDS760.0.1.txt	0	Multiple myeloma molecular classification	TC5 vs IIIA	T-cell acute lymphoblastic leukemia and T-cell lymphoblastic lymphoma comparison	lymphoid vs bone marrow	-0.003441752	0.038961539	-0.000501419	0.077788747	0.139587679	3.671041622	1.800891555	0.000241564	0.071719981	0.004162326	2.61
GDS1479.0.5.txt	GDS1972.1.2.txt	0	Carcinoma in situ lesions of the urinary bladder	normal urothelium vs normal mucosa	RNAlater preservative effect on uterine myometrium: time course	snap-frozen vs RNAlater	0.009273535	0.163203332	-0.009775232	0.116137135	-0.387363048	-2.430321602	-3.251223788	0.015085429	0.001149094	0.004163481	2.61
GDS1479.2.4.txt	GDS2113.3.6.txt	0	Carcinoma in situ lesions of the urinary bladder	superficial transitional cell carcinoma w/o surrounding carcinoma in situ vs carcinoma in situ lesion	Pheochromocytomas of various genetic origins	sporadic vs SDHB mutation	-0.003600058	0.161776045	0.000587538	0.086078617	-0.310596364	-1.897662331	-3.615112702	0.057740574	0.000300217	0.004163497	2.61
GDS1479.0.4.txt	GDS1972.1.4.txt	0	Carcinoma in situ lesions of the urinary bladder	normal urothelium vs carcinoma in situ lesion	RNAlater preservative effect on uterine myometrium: time course	snap-frozen vs 24 h	0.002462267	0.09026767	-0.009479864	0.129831397	-0.302626438	-3.37982253	-2.257902022	0.000725326	0.023951764	0.004168075	2.62
GDS1259.0.1.txt	GDS1479.2.3.txt	0	Dermatomyositis	normal vs dermatomyositis	Carcinoma in situ lesions of the urinary bladder	superficial transitional cell carcinoma w/o surrounding carcinoma in situ vs muscle invasive carcinoma	0.013684914	0.117552569	0.010677313	0.143278023	0.380965573	3.124395	2.584403761	0.00178171	0.009754752	0.00416895	2.62
GDS1479.0.3.txt	GDS715.2.4.txt	0	Carcinoma in situ lesions of the urinary bladder	normal urothelium vs muscle invasive carcinoma	Acute myeloid leukemia cell differentiation induced by various drugs	negative control vs a-methyl-L-p-tyrosine	0.011067078	0.216168868	-0.004615112	0.163072496	-0.526993559	-2.489075515	-3.203351017	0.012807575	0.001358383	0.004171042	2.62
GDS1321.0.1.txt	GDS1975.4.5.txt	0	Barrett's metaplasia progression to adenocarcinoma	normal vs Barrett's esophagus	Gliomas of grades III and IV (HG-U133A)	anaplastic oligodendroglioma vs glioblastoma	0.004476866	0.058702834	0.00523214	0.087835694	0.203074093	3.383094393	2.252409505	0.00071674	0.024296405	0.004173032	2.62
GDS1479.2.4.txt	GDS2113.6.7.txt	0	Carcinoma in situ lesions of the urinary bladder	superficial transitional cell carcinoma w/o surrounding carcinoma in situ vs carcinoma in situ lesion	Pheochromocytomas of various genetic origins	SDHB mutation vs unidentified mutation	-0.003600058	0.161776045	-0.000730921	0.085416245	0.306843177	1.918969127	3.600885271	0.054988243	0.000317136	0.004175971	2.62
GDS1331.0.2.txt	GDS1362.0.1.txt	0	Huntington's disease: peripheral blood expression profile (HG-U133A)	normal vs symptomatic	Ischemic and nonischemic cardiomyopathy comparison	non-failing heart vs non-ischemic cardiomyopathy	0.008079008	0.159766834	0.009916288	0.176701968	0.48904471	3.010422695	2.711505867	0.002608844	0.006697836	0.004180145	2.63
GDS1775.4.5.txt	GDS715.3.20.txt	0	Major leukocyte types	unstimulated vs stimulated	Acute myeloid leukemia cell differentiation induced by various drugs	erythro-9- vs monocyte	0.01207582	0.088541501	0.009178783	0.095309618	0.273388021	2.951296249	2.772115167	0.003164432	0.005569332	0.004198068	2.64
GDS1362.0.2.txt	GDS1479.1.2.txt	0	Ischemic and nonischemic cardiomyopathy comparison	non-failing heart vs ischemic cardiomyopathy	Carcinoma in situ lesions of the urinary bladder	superficial transitional cell carcinoma w/ surrounding carcinoma in situ lesion vs superficial transitional cell carcinoma w/o surrounding carcinoma in situ	0.002749407	0.127686168	-0.010651658	0.203107898	-0.440676809	-3.472781917	-2.117225153	0.000515094	0.034240741	0.004199665	2.64
GDS2055.6.7.txt	GDS268.1.2.txt	0	Skeletal muscle types (HG-U133A)	1 vs 2	Obesity and fatty acid oxidation	obese vs morbidly obese	-5.23E-05	0.046620958	0.001163064	0.041540578	0.126197572	2.70800736	3.009936651	0.006768853	0.002613021	0.00420561	2.64
GDS1209.6.8.txt	GDS2055.12.14.txt	0	Sarcoma and hypoxia	malignant fibrous histiocytoma vs synovial	Skeletal muscle types (HG-U133A)	7 vs 9	-0.009104349	0.08012186	-0.005133424	0.059276744	0.186624658	2.442891456	3.234963121	0.014570116	0.001216584	0.004210199	2.64
GDS1375.0.1.txt	GDS715.5.6.txt	0	Cutaneous malignant melanoma	normal vs benign nevi	Acute myeloid leukemia cell differentiation induced by various drugs	sulmazole vs 16-ketoestradiol	0.004629497	0.126785683	-0.000281242	0.105842007	-0.32725564	-2.617686233	-3.089268687	0.008852815	0.0020065	0.004214637	2.65
GDS1637.0.1.txt	GDS472.0.1.txt	0	Oncogene-induced sensescence in vitro model	senescence induced vs senescence bypassed	Muscle function and aging - female (HG-U133A)	20-29 years vs 65-71 years	-0.008855325	0.078534886	-0.003304696	0.071310872	0.207830907	2.759108021	2.960777192	0.005795937	0.003068637	0.004217301	2.65
GDS1775.0.1.txt	GDS715.9.19.txt	0	Major leukocyte types	eosinophil vs mast cell	Acute myeloid leukemia cell differentiation induced by various drugs	5-fluorouridine vs neutrophil	-0.001117122	0.136964507	0.003609684	0.158839558	-0.418984724	-3.050918902	-2.660511106	0.002281421	0.007802217	0.004219022	2.65
GDS1775.0.1.txt	GDS715.16.19.txt	0	Major leukocyte types	eosinophil vs mast cell	Acute myeloid leukemia cell differentiation induced by various drugs	acute promyelocytic leukemia vs neutrophil	-0.001117122	0.136964507	0.008459205	0.081736377	-0.279626931	-2.033445134	-3.524576777	0.042007567	0.00042416	0.004221129	2.65
GDS1064.0.5.txt	GDS715.12.20.txt	0	Acute myeloid leukemia subclasses	APL with translocation vs acute monoblastic/moncytic leukemia	Acute myeloid leukemia cell differentiation induced by various drugs	5-fluorouracil vs monocyte	0.005082592	0.097227398	0.008405968	0.085148158	0.265996554	2.683543615	3.025204444	0.007284647	0.002484652	0.004254387	2.67
GDS1064.3.5.txt	GDS1209.6.7.txt	0	Acute myeloid leukemia subclasses	AML with maturation vs acute monoblastic/moncytic leukemia	Sarcoma and hypoxia	malignant fibrous histiocytoma vs round cell	0.009659102	0.090822656	-0.014067535	0.097473907	-0.269869366	-3.077739412	-2.62431085	0.002085771	0.008682452	0.004255539	2.67
GDS1663.2.5.txt	GDS715.0.4.txt	0	Expression data from different research centers	universal RNA vs spleen	Acute myeloid leukemia cell differentiation induced by various drugs	none vs a-methyl-L-p-tyrosine	0.00422122	0.159520325	-0.00418504	0.08382806	-0.304408586	-1.934736564	-3.581420671	0.053022629	0.000341731	0.004256697	2.67
GDS1041.2.4.txt	GDS1050.1.3.txt	0	CREB, CREMalpha, CREMtau2alpha, ATF2, and ATF2-small overexpression effect on myometrial cells	CREMtau2alpha transfected vs ATF2-small transfected	Valproic acid effect on theca cells (HG-U133A)	polycystic ovary syndrome vs valproic acid	0.002282595	0.064195079	-0.000434959	0.109081567	0.226343867	3.490318526	2.078983933	0.000482445	0.037618821	0.004260167	2.68
GDS1064.3.5.txt	GDS962.0.2.txt	0	Acute myeloid leukemia subclasses	AML with maturation vs acute monoblastic/moncytic leukemia	Peripheral blood mononuclear cells and the effect of exercise	before exercise vs 60 min after exercise	0.009659102	0.090822656	0.00511709	0.063894396	0.218411017	2.298456404	3.338225892	0.021535823	0.000843152	0.004261216	2.68
GDS738.4.5.txt	GDS992.0.1.txt	0	Intervertebral disc cells and osmotic loading	29 year old vs 50 year old	Endoplasmic reticulum membrane-associated genes in breast cancer cell line MCF-7	cytosolic fraction vs membrane fraction	-0.000723592	0.046797414	0.003717883	0.064311516	-0.152362084	-3.240317799	-2.426936518	0.001193965	0.015226917	0.004263849	2.68
GDS2191.0.1.txt	GDS810.0.3.txt	0	Bipolar disorder: orbitofrontal cortex	control vs bipolar disorder	Alzheimer's disease at various stages of severity	control vs severe AD	-0.008255899	0.143079019	-0.004280575	0.10686439	0.340830392	2.439814681	3.229429058	0.0146948	0.001240376	0.004269319	2.68
GDS1479.4.5.txt	GDS2113.0.1.txt	0	Carcinoma in situ lesions of the urinary bladder	carcinoma in situ lesion vs normal mucosa	Pheochromocytomas of various genetic origins	adrenal pheochromocytoma vs extra-adrenal pheochromocytoma	0.010563284	0.167338633	0.001803032	0.084562062	0.311291548	1.797123942	3.659897949	0.072315949	0.000252316	0.004271588	2.68
GDS1321.4.10.txt	GDS1746.2.3.txt	0	Barrett's metaplasia progression to adenocarcinoma	patient 2 vs patient 8	Primary epithelial cell cultures from prostate tumors	basaloid vs Gleason score 6 tumor	0.000253994	0.054914917	0.00756437	0.095115392	0.195414668	3.553873596	1.974972659	0.000379602	0.048271251	0.004280637	2.69
GDS1312.0.1.txt	GDS1321.9.10.txt	0	Squamous lung cancer	normal vs cancer	Barrett's metaplasia progression to adenocarcinoma	patient 7 vs patient 8	-0.00577311	0.106339761	-0.000930821	0.054013997	-0.198168791	-1.809254406	-3.651608463	0.070411481	0.000260603	0.004283626	2.69
GDS1663.2.5.txt	GDS715.1.19.txt	0	Expression data from different research centers	universal RNA vs spleen	Acute myeloid leukemia cell differentiation induced by various drugs	positive control vs neutrophil	0.00422122	0.159520325	0.003031174	0.117576796	0.386481094	2.39630826	3.26127205	0.016561154	0.001109136	0.004285858	2.69
GDS1783.0.1.txt	GDS395.7.8.txt	0	Vascular smooth muscle response to voltage-dependent and store-operated calcium channel activation	control vs thapsigargin	Biomaterial engineering	24 hour vs 48 hour	0.00875271	0.175690053	-0.015533822	0.199672442	-0.534830322	-3.093988666	-2.600741974	0.00197485	0.00930224	0.004286086	2.69
GDS2055.6.13.txt	GDS738.3.4.txt	0	Skeletal muscle types (HG-U133A)	1 vs 8	Intervertebral disc cells and osmotic loading	63 year old vs 29 year old	0.004326516	0.073872737	0.005321243	0.061235053	0.195437516	2.587030169	3.104696801	0.009680711	0.001904742	0.004294096	2.70
GDS1321.0.1.txt	GDS1479.2.3.txt	0	Barrett's metaplasia progression to adenocarcinoma	normal vs Barrett's esophagus	Carcinoma in situ lesions of the urinary bladder	superficial transitional cell carcinoma w/o surrounding carcinoma in situ vs muscle invasive carcinoma	0.004476866	0.058702834	0.010677313	0.143278023	0.227789041	3.804112367	1.51531773	0.000142313	0.129691947	0.004296151	2.70
GDS1321.4.9.txt	GDS1505.0.3.txt	0	Barrett's metaplasia progression to adenocarcinoma	patient 2 vs patient 7	Cultured skin substitute	skin vs cultured keratinocyte	0.001554453	0.037834962	-0.003054244	0.127763556	0.150713836	3.942369009	1.203536321	8.07E-05	0.228768852	0.004296188	2.70
GDS1284.7.8.txt	GDS715.0.8.txt	0	Multiple myeloma molecular classification	IIIA vs IIIB	Acute myeloid leukemia cell differentiation induced by various drugs	none vs 1,10-phenanthroline	-0.009627199	0.085017892	-0.006213574	0.06746171	0.20605927	2.536953868	3.146567798	0.011182169	0.00165199	0.004298003	2.70
GDS1558.2.3.txt	GDS749.0.1.txt	0	Permanent atrial fibrillation (HG-U133A)	ventricle vs atrium	Sarcopenia expression profiling	19 - 25 y vs 70 - 80 y	0.00612993	0.078341873	0.000527271	0.053492243	0.181230407	2.235081594	3.378118492	0.025411992	0.000729836	0.004306576	2.70
GDS1209.0.1.txt	GDS1499.2.4.txt	0	Sarcoma and hypoxia	normal vs sarcoma	Hepatocyte nuclear factor 1beta mutant overexpression effect on embryonic kidney cells	wild type HNF1alpha vs HNF1beta A263insGG mutant	0.001982373	0.144031391	0.001996276	0.09164893	0.315382087	2.175912577	3.419415932	0.029561793	0.000627557	0.00430717	2.70
GDS1220.2.4.txt	GDS1505.4.6.txt	0	Malignant pleural mesothelioma	mesothelial cell line vs lung	Cultured skin substitute	633 vs 634	-0.003135269	0.182558587	-0.001806888	0.093176201	-0.339801891	-1.844156588	-3.627482137	0.065160321	0.000286199	0.004318424	2.71
GDS1479.2.5.txt	GDS715.4.8.txt	0	Carcinoma in situ lesions of the urinary bladder	superficial transitional cell carcinoma w/o surrounding carcinoma in situ vs normal mucosa	Acute myeloid leukemia cell differentiation induced by various drugs	a-methyl-L-p-tyrosine vs 1,10-phenanthroline	0.001645007	0.126463248	-0.000169232	0.056640406	0.210978615	1.655292046	3.727866082	0.097865277	0.000193108	0.004347247	2.73
GDS1414.4.5.txt	GDS395.4.7.txt	0	Candoxin effect on glial cells: time course	24 h vs 48 h	Biomaterial engineering	4 hour vs 24 hour	0.008227519	0.083393968	0.004832902	0.081529204	0.241586537	2.79827216	2.903912009	0.005137679	0.003685316	0.004351318	2.73
GDS1438.0.1.txt	GDS1558.0.1.txt	0	Kidneys removed by laparoscopic donor nephrectomy	open donor nephrectomy vs laparoscopic donor nephrectomy	Permanent atrial fibrillation (HG-U133A)	no atrial fibrillation vs permanent atrial fibrillation	-0.004253875	0.067014457	-0.002102541	0.061621007	0.17980928	2.746618587	2.952107209	0.006021312	0.003156133	0.004359365	2.74
GDS1050.2.3.txt	GDS738.1.2.txt	0	Valproic acid effect on theca cells (HG-U133A)	untreated vs valproic acid	Intervertebral disc cells and osmotic loading	iso-osmotic vs hypo-osmotic	-0.003070178	0.107589155	0.001170237	0.046517046	-0.173758467	-1.586482288	-3.760529051	0.11262996	0.000169554	0.004370001	2.74
GDS1542.0.1.txt	GDS858.0.1.txt	0	Tumor necrosis factor effect on macrovascular umbilical vein endothelial cells	control vs tumor necrosis factor	Mucoid and motile Pseudomonas aeruginosa infected lung epithelial cell comparison	FRD1 vs FRD440	0.004664571	0.065207545	0.004706735	0.052589878	0.169820141	2.532767781	3.139642331	0.011316588	0.001691541	0.004375212	2.75
GDS1542.0.1.txt	GDS858.0.7.txt	0	Tumor necrosis factor effect on macrovascular umbilical vein endothelial cells	control vs tumor necrosis factor	Mucoid and motile Pseudomonas aeruginosa infected lung epithelial cell comparison	FRD1 vs motile	0.004664571	0.065207545	0.004706735	0.052589878	0.169820141	2.532767781	3.139642331	0.011316588	0.001691541	0.004375212	2.75
GDS1542.0.1.txt	GDS858.6.7.txt	0	Tumor necrosis factor effect on macrovascular umbilical vein endothelial cells	control vs tumor necrosis factor	Mucoid and motile Pseudomonas aeruginosa infected lung epithelial cell comparison	mucoid vs motile	0.004664571	0.065207545	0.004706735	0.052589878	0.169820141	2.532767781	3.139642331	0.011316588	0.001691541	0.004375212	2.75
GDS1479.2.3.txt	GDS1975.1.2.txt	0	Carcinoma in situ lesions of the urinary bladder	superficial transitional cell carcinoma w/o surrounding carcinoma in situ vs muscle invasive carcinoma	Gliomas of grades III and IV (HG-U133A)	grade IV glioma vs anaplastic astrocytoma	0.010677313	0.143278023	-0.003302791	0.089602042	-0.306513373	-2.213812559	-3.383969565	0.026841672	0.00071446	0.004379188	2.75
GDS1479.0.1.txt	GDS715.4.9.txt	0	Carcinoma in situ lesions of the urinary bladder	normal urothelium vs superficial transitional cell carcinoma w/ surrounding carcinoma in situ lesion	Acute myeloid leukemia cell differentiation induced by various drugs	a-methyl-L-p-tyrosine vs 5-fluorouridine	0.010205414	0.230090118	0.004050142	0.169286042	0.556778823	2.375475371	3.26505761	0.017526358	0.001094418	0.00437963	2.75
GDS1331.0.2.txt	GDS1972.1.2.txt	0	Huntington's disease: peripheral blood expression profile (HG-U133A)	normal vs symptomatic	RNAlater preservative effect on uterine myometrium: time course	snap-frozen vs RNAlater	0.008079008	0.159766834	-0.009775232	0.116137135	-0.38260959	-2.445367348	-3.210294093	0.014470465	0.001325992	0.00438038	2.75
GDS1479.2.5.txt	GDS1684.3.4.txt	0	Carcinoma in situ lesions of the urinary bladder	superficial transitional cell carcinoma w/o surrounding carcinoma in situ vs normal mucosa	Cardiac allograft rejection: time course	Subject 1 vs Subject 12	0.001645007	0.126463248	-0.004820331	0.062104093	-0.230031631	-1.831968106	-3.626351946	0.066956178	0.000287454	0.004387116	2.76
GDS1479.1.4.txt	GDS395.7.8.txt	0	Carcinoma in situ lesions of the urinary bladder	superficial transitional cell carcinoma w/ surrounding carcinoma in situ lesion vs carcinoma in situ lesion	Biomaterial engineering	24 hour vs 48 hour	-0.009145987	0.219809034	-0.015533822	0.199672442	0.582915371	2.69352604	2.997154681	0.007070063	0.002725123	0.004389395	2.76
GDS1064.0.5.txt	GDS715.7.20.txt	0	Acute myeloid leukemia subclasses	APL with translocation vs acute monoblastic/moncytic leukemia	Acute myeloid leukemia cell differentiation induced by various drugs	4,5-dianilinophthalimide vs monocyte	0.005082592	0.097227398	0.010755933	0.086901508	0.269210948	2.716604189	2.974114282	0.006595545	0.002938356	0.004402279	2.76
GDS1479.0.1.txt	GDS1663.0.1.txt	0	Carcinoma in situ lesions of the urinary bladder	normal urothelium vs superficial transitional cell carcinoma w/ surrounding carcinoma in situ lesion	Expression data from different research centers	Children's National Medical Center in Washington, DC vs Translational Genomics Research Institute	0.010205414	0.230090118	0.009342501	0.187108595	0.594835751	2.540875468	3.129162773	0.011057528	0.001753052	0.004402774	2.76
GDS1036.1.2.txt	GDS2055.11.13.txt	0	Microglial cell response to interferon-gamma: time course	6 h vs 24 h	Skeletal muscle types (HG-U133A)	6 vs 8	-0.007095736	0.061204641	-0.001099348	0.041301387	0.135201728	2.324945656	3.300157334	0.02007487	0.000966307	0.004404371	2.77
GDS1775.0.1.txt	GDS715.13.19.txt	0	Major leukocyte types	eosinophil vs mast cell	Acute myeloid leukemia cell differentiation induced by various drugs	8- vs neutrophil	-0.001117122	0.136964507	0.003878616	0.14892723	-0.40470265	-2.946643169	-2.743496035	0.003212435	0.006078879	0.00441905	2.78
GDS2055.10.11.txt	GDS738.0.1.txt	0	Skeletal muscle types (HG-U133A)	5 vs 6	Intervertebral disc cells and osmotic loading	hyper-osmotic vs iso-osmotic	0.001831476	0.088936647	-0.003257018	0.051757155	-0.182916011	-2.077293149	-3.471191404	0.037774518	0.000518154	0.004424142	2.78
GDS1505.0.2.txt	GDS1746.2.3.txt	0	Cultured skin substitute	skin vs cultured fibroblast	Primary epithelial cell cultures from prostate tumors	basaloid vs Gleason score 6 tumor	0.001005141	0.116256433	0.00756437	0.095115392	0.301404602	2.583938395	3.089302664	0.009767926	0.00200627	0.00442686	2.78
GDS715.4.19.txt	GDS785.2.3.txt	0	Acute myeloid leukemia cell differentiation induced by various drugs	a-methyl-L-p-tyrosine vs neutrophil	CD4+ T cell differentiation (HG-133A)	intrathymic T progenitors vs single positive thymocytes	0.004608445	0.128039233	0.005384797	0.10613141	0.334155893	2.57380056	3.097773755	0.010058826	0.001949802	0.004428625	2.78
GDS1067.0.1.txt	GDS715.0.13.txt	0	Plasma cell dyscrasias	monoclonal gammopathy of undetermined significance vs plasma cell leukemia	Acute myeloid leukemia cell differentiation induced by various drugs	none vs 8-	0.002666283	0.207311859	-0.003041202	0.138733672	0.46429789	2.226749638	3.368606102	0.025964009	0.000755493	0.004428954	2.78
GDS1775.0.1.txt	GDS715.6.19.txt	0	Major leukocyte types	eosinophil vs mast cell	Acute myeloid leukemia cell differentiation induced by various drugs	16-ketoestradiol vs neutrophil	-0.001117122	0.136964507	0.00696835	0.101033455	-0.323678686	-2.355074113	-3.272648997	0.018519008	0.001065448	0.004441963	2.79
GDS1479.1.4.txt	GDS2113.0.6.txt	0	Carcinoma in situ lesions of the urinary bladder	superficial transitional cell carcinoma w/ surrounding carcinoma in situ lesion vs carcinoma in situ lesion	Pheochromocytomas of various genetic origins	adrenal pheochromocytoma vs SDHB mutation	-0.009145987	0.219809034	0.00125584	0.092191757	-0.346915453	-1.53664961	-3.776598935	0.124379127	0.000158984	0.004446834	2.79
GDS1209.0.2.txt	GDS1505.0.2.txt	0	Sarcoma and hypoxia	normal vs fibrosarcoma	Cultured skin substitute	skin vs cultured fibroblast	0.002745484	0.148786178	0.001005141	0.116256433	0.37061354	2.472461235	3.179251155	0.013418626	0.001476561	0.004451227	2.80
GDS1064.3.5.txt	GDS1209.5.8.txt	0	Acute myeloid leukemia subclasses	AML with maturation vs acute monoblastic/moncytic leukemia	Sarcoma and hypoxia	pleomorphic liposarcoma vs synovial	0.009659102	0.090822656	-0.008561469	0.077063881	-0.237152784	-2.717514513	-2.966257513	0.006577428	0.00301448	0.004452811	2.80
GDS1479.0.1.txt	GDS2113.1.5.txt	0	Carcinoma in situ lesions of the urinary bladder	normal urothelium vs superficial transitional cell carcinoma w/ surrounding carcinoma in situ lesion	Pheochromocytomas of various genetic origins	extra-adrenal pheochromocytoma vs VHL mutation	0.010205414	0.230090118	-0.004018378	0.135493862	-0.47206338	-2.095999595	-3.454363143	0.036082233	0.000551594	0.00446125	2.80
GDS1064.2.4.txt	GDS1615.0.1.txt	0	Acute myeloid leukemia subclasses	AML without maturation vs acute myelomonocytic leukemia	Ulcerative colitis and Crohn's disease comparison: peripheral blood mononuclear cells	normal vs ulcerative colitis	0.000482656	0.044825084	0.004817515	0.102334382	0.168310395	3.74405857	1.597633926	0.000181071	0.110124466	0.004465466	2.80
GDS1259.0.1.txt	GDS2055.9.12.txt	0	Dermatomyositis	normal vs dermatomyositis	Skeletal muscle types (HG-U133A)	4 vs 7	0.013684914	0.117552569	0.007797925	0.088738683	0.295199281	2.394795526	3.238738102	0.016629634	0.001200597	0.004468277	2.81
GDS1663.3.5.txt	GDS513.0.1.txt	0	Expression data from different research centers	kidney vs spleen	Familial combined hyperlipidemia and USF1 haplotype	USF1 susceptibility haplotype vs USF1 protective haplotype	0.005846319	0.066710303	0.003669162	0.066120798	0.193551278	2.813732664	2.871745703	0.004896993	0.004082114	0.004471027	2.81
GDS1375.0.2.txt	GDS715.4.16.txt	0	Cutaneous malignant melanoma	normal vs malignant melanoma	Acute myeloid leukemia cell differentiation induced by various drugs	a-methyl-L-p-tyrosine vs acute promyelocytic leukemia	0.007371758	0.129419124	-0.001427074	0.126890702	-0.361310357	-2.848745249	-2.836167487	0.004389201	0.004565847	0.004476653	2.81
GDS1036.1.2.txt	GDS1775.4.5.txt	0	Microglial cell response to interferon-gamma: time course	6 h vs 24 h	Major leukocyte types	unstimulated vs stimulated	-0.007095736	0.061204641	0.01207582	0.088541501	-0.203374257	-3.206922187	-2.433323056	0.001341632	0.014960948	0.004480188	2.81
GDS266.3.4.txt	GDS715.16.17.txt	0	Asthma and atopy (HG-U133A)	severe asthma vs no asthma	Acute myeloid leukemia cell differentiation induced by various drugs	acute promyelocytic leukemia vs acute myelogenous leukemia	-0.002429856	0.036131847	0.001249507	0.075703773	-0.133990044	-3.641114339	-1.786430777	0.00027146	0.074029539	0.004482866	2.82
GDS1064.2.5.txt	GDS715.1.17.txt	0	Acute myeloid leukemia subclasses	AML without maturation vs acute monoblastic/moncytic leukemia	Acute myeloid leukemia cell differentiation induced by various drugs	positive control vs acute myelogenous leukemia	0.006960513	0.086718923	-0.006176059	0.121203728	-0.281682401	-3.328488236	-2.273084711	0.000873187	0.023021074	0.004483491	2.82
GDS1259.0.1.txt	GDS2055.12.13.txt	0	Dermatomyositis	normal vs dermatomyositis	Skeletal muscle types (HG-U133A)	7 vs 8	0.013684914	0.117552569	-0.003579148	0.058834683	-0.212916013	-1.927656099	-3.558052071	0.053897918	0.000373615	0.004487436	2.82
GDS1362.0.1.txt	GDS1975.3.4.txt	0	Ischemic and nonischemic cardiomyopathy comparison	non-failing heart vs non-ischemic cardiomyopathy	Gliomas of grades III and IV (HG-U133A)	anaplastic mixed oligo-astrocytoma vs anaplastic oligodendroglioma	0.009916288	0.176701968	-0.005224222	0.097806245	-0.347387749	-2.022071636	-3.498381173	0.043168956	0.000468091	0.004495222	2.82
GDS1663.2.5.txt	GDS715.9.19.txt	0	Expression data from different research centers	universal RNA vs spleen	Acute myeloid leukemia cell differentiation induced by various drugs	5-fluorouridine vs neutrophil	0.00422122	0.159520325	0.003609684	0.158839558	0.456159565	2.833108216	2.849100604	0.004609779	0.004384301	0.004495626	2.82
GDS1067.0.2.txt	GDS715.11.17.txt	0	Plasma cell dyscrasias	monoclonal gammopathy of undetermined significance vs multiple myeloma	Acute myeloid leukemia cell differentiation induced by various drugs	scopolamine methyl bromide vs acute myelogenous leukemia	0.001675178	0.188954423	-0.000524601	0.135560379	-0.443268607	-2.354767767	-3.266028093	0.018534289	0.001090674	0.004496095	2.82
GDS1505.4.6.txt	GDS1663.2.5.txt	0	Cultured skin substitute	633 vs 634	Expression data from different research centers	universal RNA vs spleen	-0.001806888	0.093176201	0.00422122	0.159520325	-0.325148072	-3.470212167	-2.064748125	0.000520048	0.038946836	0.004500468	2.83
GDS1036.1.2.txt	GDS858.1.8.txt	0	Microglial cell response to interferon-gamma: time course	6 h vs 24 h	Mucoid and motile Pseudomonas aeruginosa infected lung epithelial cell comparison	FRD440 vs non-mucoid, non-motile	-0.007095736	0.061204641	-0.012649635	0.076221826	0.182548544	3.098527787	2.56092238	0.001944848	0.010439466	0.004505904	2.83
GDS1036.1.2.txt	GDS858.7.8.txt	0	Microglial cell response to interferon-gamma: time course	6 h vs 24 h	Mucoid and motile Pseudomonas aeruginosa infected lung epithelial cell comparison	motile vs non-mucoid, non-motile	-0.007095736	0.061204641	-0.012649635	0.076221826	0.182548544	3.098527787	2.56092238	0.001944848	0.010439466	0.004505904	2.83
GDS1259.0.1.txt	GDS1684.4.5.txt	0	Dermatomyositis	normal vs dermatomyositis	Cardiac allograft rejection: time course	Subject 12 vs Subject 8	0.013684914	0.117552569	0.002515534	0.056254847	0.210521228	1.674453525	3.697560373	0.094041507	0.000217682	0.004524501	2.84
GDS1663.2.5.txt	GDS785.0.4.txt	0	Expression data from different research centers	universal RNA vs spleen	CD4+ T cell differentiation (HG-133A)	fetal thymus vs naive T cells	0.00422122	0.159520325	-0.001839447	0.115327028	0.376117138	2.331338759	3.277259371	0.019735504	0.0010482	0.00454827	2.86
GDS1479.0.5.txt	GDS1783.0.2.txt	0	Carcinoma in situ lesions of the urinary bladder	normal urothelium vs normal mucosa	Vascular smooth muscle response to voltage-dependent and store-operated calcium channel activation	control vs high potassium	0.009273535	0.163203332	0.007602473	0.177484498	0.490577866	2.949108489	2.721225787	0.003186922	0.006504032	0.004552784	2.86
GDS1067.0.2.txt	GDS715.9.17.txt	0	Plasma cell dyscrasias	monoclonal gammopathy of undetermined significance vs multiple myeloma	Acute myeloid leukemia cell differentiation induced by various drugs	5-fluorouridine vs acute myelogenous leukemia	0.001675178	0.188954423	-0.002064238	0.169345026	-0.506457942	-2.689183514	-2.978497306	0.007162702	0.002896657	0.004554985	2.86
GDS1479.3.5.txt	GDS715.5.16.txt	0	Carcinoma in situ lesions of the urinary bladder	muscle invasive carcinoma vs normal mucosa	Acute myeloid leukemia cell differentiation induced by various drugs	sulmazole vs acute promyelocytic leukemia	-0.004702481	0.161642486	-0.001667277	0.131287811	0.406313305	2.542746012	3.107528244	0.010998515	0.001886589	0.004555182	2.86
GDS2057.3.4.txt	GDS715.5.17.txt	0	Androgen receptor modulator effect: time course (HG-U133A)	6 h vs 24 h	Acute myeloid leukemia cell differentiation induced by various drugs	sulmazole vs acute myelogenous leukemia	-0.003955944	0.13382879	-0.000298722	0.127354011	-0.37219102	-2.751538553	-2.920145929	0.005931602	0.003498673	0.004555517	2.86
GDS1036.3.4.txt	GDS1775.4.5.txt	0	Microglial cell response to interferon-gamma: time course	IFN-gamma vs untreated	Major leukocyte types	unstimulated vs stimulated	-0.006602846	0.057442384	0.01207582	0.088541501	-0.194651096	-3.273684625	-2.334802463	0.00106155	0.019553746	0.004556016	2.86
GDS1259.0.1.txt	GDS1975.2.5.txt	0	Dermatomyositis	normal vs dermatomyositis	Gliomas of grades III and IV (HG-U133A)	anaplastic astrocytoma vs glioblastoma	0.013684914	0.117552569	0.003302791	0.089602042	0.293455351	2.379960206	3.23823603	0.017314507	0.001202712	0.004563373	2.87
GDS1972.1.2.txt	GDS2055.0.10.txt	0	RNAlater preservative effect on uterine myometrium: time course	snap-frozen vs RNAlater	Skeletal muscle types (HG-U133A)	pediatric vs 5	-0.009775232	0.116137135	0.006888361	0.089293609	-0.283651746	-2.358216555	-3.253761511	0.018362981	0.001138878	0.004573094	2.87
GDS1618.0.1.txt	GDS534.1.2.txt	0	Lymph node and tonsil comparison	tonsil vs lymph node	Smoking-induced changes in airway transcriptome	never smoked vs former smoker	0.002049528	0.124834911	0.003524423	0.031028529	-0.120494431	-0.981648141	-3.996929815	0.326273218	6.42E-05	0.004575666	2.87
GDS1479.0.1.txt	GDS395.7.8.txt	0	Carcinoma in situ lesions of the urinary bladder	normal urothelium vs superficial transitional cell carcinoma w/ surrounding carcinoma in situ lesion	Biomaterial engineering	24 hour vs 48 hour	0.010205414	0.230090118	-0.015533822	0.199672442	-0.609109096	-2.691617156	-2.972745106	0.007110653	0.002951495	0.004581164	2.88
GDS1321.5.7.txt	GDS1781.2.3.txt	0	Barrett's metaplasia progression to adenocarcinoma	patient 3 vs patient 5	RNAlater preservative effect on lymph-node negative breast and Dukes' B colon tumor samples	lymph node-negative breast cancer vs Dukes B colon cancer	-0.00059463	0.043560875	0.003890117	0.084326292	-0.155920787	-3.565726279	-1.895149188	0.00036285	0.058072634	0.004590387	2.88
GDS1663.2.5.txt	GDS715.0.5.txt	0	Expression data from different research centers	universal RNA vs spleen	Acute myeloid leukemia cell differentiation induced by various drugs	none vs sulmazole	0.00422122	0.159520325	-0.003180773	0.097077152	-0.334915538	-2.125978348	-3.417228038	0.033505057	0.000632623	0.004603918	2.89
GDS2039.0.1.txt	GDS858.1.2.txt	0	Endothelial cell morphogenesis (HG-U133A)	proliferation vs tubulogenesis	Mucoid and motile Pseudomonas aeruginosa infected lung epithelial cell comparison	FRD440 vs FRD875	-0.005635743	0.078658093	-0.011503046	0.073024863	0.205647471	2.686096321	2.973651832	0.007229223	0.002942789	0.004612383	2.90
GDS1447.1.2.txt	GDS483.1.2.txt	0	Bronchial epithelial cell response to vanadium and zinc	vanadium vs zinc	DACH1-responsive genes	18 hour vs 36 hour	0.000725784	0.047696625	-0.001926485	0.061950639	0.151298256	3.156878952	2.473335923	0.001594676	0.013385827	0.004620179	2.90
GDS1375.0.1.txt	GDS715.2.7.txt	0	Cutaneous malignant melanoma	normal vs benign nevi	Acute myeloid leukemia cell differentiation induced by various drugs	negative control vs 4,5-dianilinophthalimide	0.004629497	0.126785683	-0.002686992	0.096336026	-0.307621077	-2.462822037	-3.165317242	0.01378483	0.001549139	0.004621106	2.90
GDS1479.0.2.txt	GDS2113.1.4.txt	0	Carcinoma in situ lesions of the urinary bladder	normal urothelium vs superficial transitional cell carcinoma w/o surrounding carcinoma in situ	Pheochromocytomas of various genetic origins	extra-adrenal pheochromocytoma vs MEN 2A mutation	0.006248452	0.195714047	-0.002001202	0.080538956	-0.302821431	-1.579191113	-3.735089772	0.114292216	0.000187648	0.004631062	2.91
GDS1479.1.2.txt	GDS1972.3.4.txt	0	Carcinoma in situ lesions of the urinary bladder	superficial transitional cell carcinoma w/ surrounding carcinoma in situ lesion vs superficial transitional cell carcinoma w/o surrounding carcinoma in situ	RNAlater preservative effect on uterine myometrium: time course	control vs 24 h	-0.010651658	0.203107898	-0.008850731	0.100232395	0.35391204	1.794926248	3.619216827	0.072665457	0.000295496	0.004633825	2.91
GDS2039.0.1.txt	GDS2055.6.14.txt	0	Endothelial cell morphogenesis (HG-U133A)	proliferation vs tubulogenesis	Skeletal muscle types (HG-U133A)	1 vs 9	-0.005635743	0.078658093	0.002808769	0.070450472	-0.211125094	-2.612437504	-3.03665621	0.008989913	0.002392182	0.004637403	2.91
GDS1375.0.2.txt	GDS715.5.16.txt	0	Cutaneous malignant melanoma	normal vs malignant melanoma	Acute myeloid leukemia cell differentiation induced by various drugs	sulmazole vs acute promyelocytic leukemia	0.007371758	0.129419124	-0.001667277	0.131287811	-0.36608954	-2.8856732	-2.775750924	0.003905773	0.005507437	0.004637974	2.91
GDS1067.0.1.txt	GDS715.0.2.txt	0	Plasma cell dyscrasias	monoclonal gammopathy of undetermined significance vs plasma cell leukemia	Acute myeloid leukemia cell differentiation induced by various drugs	none vs negative control	0.002666283	0.207311859	-0.002706778	0.138802827	0.46228191	2.217025254	3.349994365	0.026621368	0.000808132	0.004638273	2.91
GDS1397.0.2.txt	GDS834.0.1.txt	0	T cells infected with an HIV-based vector	untreated vs TNF-alpha	Sindbis virus-induced cell death	clone 9 vs clone 43	-0.00273106	0.091150955	0.001419929	0.062493593	-0.206901292	-2.239913247	-3.333481253	0.025096551	0.000857665	0.004639442	2.91
GDS1375.0.1.txt	GDS1479.2.4.txt	0	Cutaneous malignant melanoma	normal vs benign nevi	Carcinoma in situ lesions of the urinary bladder	superficial transitional cell carcinoma w/o surrounding carcinoma in situ vs carcinoma in situ lesion	0.004629497	0.126785683	-0.003600058	0.161776045	-0.398517061	-3.179748282	-2.441133996	0.00147403	0.014641221	0.004645599	2.92
GDS1775.0.1.txt	GDS715.14.19.txt	0	Major leukocyte types	eosinophil vs mast cell	Acute myeloid leukemia cell differentiation induced by various drugs	R- vs neutrophil	-0.001117122	0.136964507	0.004676882	0.129258788	-0.374378849	-2.725244198	-2.932533548	0.006425394	0.003362086	0.004647873	2.92
GDS1331.0.2.txt	GDS1479.1.2.txt	0	Huntington's disease: peripheral blood expression profile (HG-U133A)	normal vs symptomatic	Carcinoma in situ lesions of the urinary bladder	superficial transitional cell carcinoma w/ surrounding carcinoma in situ lesion vs superficial transitional cell carcinoma w/o surrounding carcinoma in situ	0.008079008	0.159766834	-0.010651658	0.203107898	-0.502412439	-3.195227919	-2.421179998	0.001397205	0.015470215	0.0046492	2.92
GDS1479.4.5.txt	GDS2113.0.6.txt	0	Carcinoma in situ lesions of the urinary bladder	carcinoma in situ lesion vs normal mucosa	Pheochromocytomas of various genetic origins	adrenal pheochromocytoma vs SDHB mutation	0.010563284	0.167338633	0.00125584	0.092191757	0.328934464	1.902556358	3.554315843	0.057098468	0.000378964	0.004651693	2.92
GDS1663.2.3.txt	GDS715.1.11.txt	0	Expression data from different research centers	universal RNA vs kidney	Acute myeloid leukemia cell differentiation induced by various drugs	positive control vs scopolamine methyl bromide	-0.000931033	0.154555658	-0.006471322	0.101850105	-0.346212434	-2.234026276	-3.335697213	0.025481346	0.000850858	0.004656287	2.92
GDS1036.5.7.txt	GDS1331.0.2.txt	0	Microglial cell response to interferon-gamma: time course	B18 vs W	Huntington's disease: peripheral blood expression profile (HG-U133A)	normal vs symptomatic	-0.002130224	0.094080167	0.008079008	0.159766834	0.326815998	3.496445971	1.995013501	0.0004715	0.046041409	0.004659241	2.93
GDS1362.0.1.txt	GDS2055.0.10.txt	0	Ischemic and nonischemic cardiomyopathy comparison	non-failing heart vs non-ischemic cardiomyopathy	Skeletal muscle types (HG-U133A)	pediatric vs 5	0.009916288	0.176701968	0.006888361	0.089293609	0.329163655	1.806699557	3.609164181	0.070809143	0.000307185	0.004663853	2.93
GDS1479.2.4.txt	GDS1972.3.5.txt	0	Carcinoma in situ lesions of the urinary bladder	superficial transitional cell carcinoma w/o surrounding carcinoma in situ vs carcinoma in situ lesion	RNAlater preservative effect on uterine myometrium: time course	control vs 72 h	-0.003600058	0.161776045	-0.005749812	0.071938539	-0.271363533	-1.655149102	-3.692231266	0.097894266	0.000222295	0.004664915	2.93
GDS1209.0.7.txt	GDS1713.0.1.txt	0	Sarcoma and hypoxia	normal vs round cell	Ewing family tumor and neuroblastoma comparison	Ewing family tumor vs neuroblastoma	-0.007488716	0.109204558	0.003167302	0.09184808	-0.282667708	-2.519848963	-3.112041216	0.01174052	0.001857985	0.004670514	2.93
GDS1067.0.1.txt	GDS715.14.17.txt	0	Plasma cell dyscrasias	monoclonal gammopathy of undetermined significance vs plasma cell leukemia	Acute myeloid leukemia cell differentiation induced by various drugs	R- vs acute myelogenous leukemia	0.002666283	0.207311859	-0.002108757	0.132114278	-0.447913851	-2.173441188	-3.374389979	0.02974713	0.000739795	0.004691138	2.95
GDS1375.0.1.txt	GDS715.5.16.txt	0	Cutaneous malignant melanoma	normal vs benign nevi	Acute myeloid leukemia cell differentiation induced by various drugs	sulmazole vs acute promyelocytic leukemia	0.004629497	0.126785683	-0.001667277	0.131287811	-0.362998786	-2.899604078	-2.752209104	0.003736343	0.005919471	0.00470289	2.95
GDS1479.2.5.txt	GDS715.3.5.txt	0	Carcinoma in situ lesions of the urinary bladder	superficial transitional cell carcinoma w/o surrounding carcinoma in situ vs normal mucosa	Acute myeloid leukemia cell differentiation induced by various drugs	erythro-9- vs sulmazole	0.001645007	0.126463248	-0.001979282	0.080335677	-0.273030284	-2.171977193	-3.373980455	0.029857387	0.000740897	0.004703322	2.95
GDS1479.4.5.txt	GDS2113.5.6.txt	0	Carcinoma in situ lesions of the urinary bladder	carcinoma in situ lesion vs normal mucosa	Pheochromocytomas of various genetic origins	VHL mutation vs SDHB mutation	0.010563284	0.167338633	0.003221846	0.133309683	0.423351537	2.466783946	3.151531697	0.013633261	0.001624166	0.004705601	2.96
GDS1362.0.1.txt	GDS715.4.7.txt	0	Ischemic and nonischemic cardiomyopathy comparison	non-failing heart vs non-ischemic cardiomyopathy	Acute myeloid leukemia cell differentiation induced by various drugs	a-methyl-L-p-tyrosine vs 4,5-dianilinophthalimide	0.009916288	0.176701968	0.000443249	0.097135164	0.345254131	1.897759529	3.549804915	0.057727775	0.000385517	0.004717524	2.96
GDS1975.2.5.txt	GDS558.0.1.txt	0	Gliomas of grades III and IV (HG-U133A)	anaplastic astrocytoma vs glioblastoma	Myocardial remodeling in response to LVAD	pre-implant vs post-implant	0.003302791	0.089602042	-0.004852111	0.062439692	-0.207270259	-2.350092093	-3.241818477	0.018768767	0.001187696	0.004721397	2.97
GDS1064.2.3.txt	GDS715.17.19.txt	0	Acute myeloid leukemia subclasses	AML without maturation vs AML with maturation	Acute myeloid leukemia cell differentiation induced by various drugs	acute myelogenous leukemia vs neutrophil	-0.00242883	0.0543773	0.007656485	0.086936832	0.185522198	3.456424455	2.045918967	0.000547392	0.040764345	0.004723779	2.97
GDS1321.8.9.txt	GDS1746.2.4.txt	0	Barrett's metaplasia progression to adenocarcinoma	patient 6 vs patient 7	Primary epithelial cell cultures from prostate tumors	basaloid vs Gleason score 7 tumor	0.002674351	0.054101978	0.004287188	0.062367412	-0.159955123	-3.005980217	-2.633463638	0.002647261	0.00845189	0.004730155	2.97
GDS1479.2.5.txt	GDS715.5.6.txt	0	Carcinoma in situ lesions of the urinary bladder	superficial transitional cell carcinoma w/o surrounding carcinoma in situ vs normal mucosa	Acute myeloid leukemia cell differentiation induced by various drugs	sulmazole vs 16-ketoestradiol	0.001645007	0.126463248	-0.000281242	0.105842007	0.324924262	2.556309921	3.07255611	0.010578886	0.002122339	0.004738352	2.98
GDS1972.0.4.txt	GDS715.5.15.txt	0	RNAlater preservative effect on uterine myometrium: time course	fresh vs 24 h	Acute myeloid leukemia cell differentiation induced by various drugs	sulmazole vs cyclazosin HCl	-0.006724956	0.063683022	0.00520934	0.104635715	-0.221544871	-3.373268209	-2.167082357	0.000742816	0.030228573	0.004738592	2.98
GDS1041.1.2.txt	GDS858.0.8.txt	0	CREB, CREMalpha, CREMtau2alpha, ATF2, and ATF2-small overexpression effect on myometrial cells	CREMalpha transfected vs CREMtau2alpha transfected	Mucoid and motile Pseudomonas aeruginosa infected lung epithelial cell comparison	FRD1 vs non-mucoid, non-motile	-0.003804605	0.053987828	-0.00795899	0.070160079	0.165700913	3.139698781	2.475195382	0.001691216	0.01331633	0.004745608	2.98
GDS1041.1.2.txt	GDS858.6.8.txt	0	CREB, CREMalpha, CREMtau2alpha, ATF2, and ATF2-small overexpression effect on myometrial cells	CREMalpha transfected vs CREMtau2alpha transfected	Mucoid and motile Pseudomonas aeruginosa infected lung epithelial cell comparison	mucoid vs non-mucoid, non-motile	-0.003804605	0.053987828	-0.00795899	0.070160079	0.165700913	3.139698781	2.475195382	0.001691216	0.01331633	0.004745608	2.98
GDS1375.0.1.txt	GDS715.4.8.txt	0	Cutaneous malignant melanoma	normal vs benign nevi	Acute myeloid leukemia cell differentiation induced by various drugs	a-methyl-L-p-tyrosine vs 1,10-phenanthroline	0.004629497	0.126785683	-0.000169232	0.056640406	-0.208114348	-1.67798004	-3.671321112	0.093351003	0.0002413	0.004746112	2.98
GDS1064.3.5.txt	GDS715.16.19.txt	0	Acute myeloid leukemia subclasses	AML with maturation vs acute monoblastic/moncytic leukemia	Acute myeloid leukemia cell differentiation induced by various drugs	acute promyelocytic leukemia vs neutrophil	0.009659102	0.090822656	0.008459205	0.081736377	0.251628327	2.664194553	2.9750416	0.007717292	0.002929489	0.004754758	2.99
GDS395.7.8.txt	GDS987.0.1.txt	0	Biomaterial engineering	24 hour vs 48 hour	Kidney transplant response to calcineurin inhibitor-free immunosuppression using sirolimus	cyclosporine vs sirolimus	-0.015533822	0.199672442	-0.012683762	0.194981254	0.542881037	2.796654637	2.849324173	0.005163469	0.004381221	0.004756291	2.99
GDS1479.1.4.txt	GDS2113.1.4.txt	0	Carcinoma in situ lesions of the urinary bladder	superficial transitional cell carcinoma w/ surrounding carcinoma in situ lesion vs carcinoma in situ lesion	Pheochromocytomas of various genetic origins	extra-adrenal pheochromocytoma vs MEN 2A mutation	-0.009145987	0.219809034	-0.002001202	0.080538956	0.303773429	1.423596702	3.796605361	0.154563272	0.000146691	0.004761623	2.99
GDS1414.4.5.txt	GDS395.5.7.txt	0	Candoxin effect on glial cells: time course	24 h vs 48 h	Biomaterial engineering	8 hour vs 24 hour	0.008227519	0.083393968	0.003987633	0.081250218	0.238325637	2.759169809	2.884152309	0.005794843	0.003924688	0.004768957	2.99
GDS1503.4.6.txt	GDS1783.0.2.txt	0	Hutchinson-Gilford progeria syndrome: fibroblast (HG-U133A)	GMO8398C vs AG11498	Vascular smooth muscle response to voltage-dependent and store-operated calcium channel activation	control vs high potassium	0.000750972	0.061525619	0.007602473	0.177484498	0.23773108	3.851730552	1.296612433	0.000117286	0.194764587	0.004779451	3.00
GDS1321.6.9.txt	GDS1499.2.4.txt	0	Barrett's metaplasia progression to adenocarcinoma	patient 4 vs patient 7	Hepatocyte nuclear factor 1beta mutant overexpression effect on embryonic kidney cells	wild type HNF1alpha vs HNF1beta A263insGG mutant	0.001816753	0.095154829	0.001996276	0.09164893	0.265258261	2.768556357	2.872504733	0.005630525	0.004072321	0.004788455	3.01
GDS1362.1.2.txt	GDS395.2.4.txt	0	Ischemic and nonischemic cardiomyopathy comparison	non-ischemic cardiomyopathy vs ischemic cardiomyopathy	Biomaterial engineering	1 hour vs 4 hour	-0.011737125	0.139768404	-0.005274644	0.047775015	0.177460678	1.353652169	3.824913943	0.175847376	0.000130818	0.004796246	3.01
GDS1321.3.9.txt	GDS1353.2.3.txt	0	Barrett's metaplasia progression to adenocarcinoma	patient 1 vs patient 7	Glucocorticoid effect on lens epithelial cells: time course	4 h vs 16 h	0.000681008	0.037854057	-0.005303592	0.13317946	0.14859075	3.907368243	1.155541116	9.33E-05	0.247868889	0.004809145	3.02
GDS1036.3.4.txt	GDS2055.12.14.txt	0	Microglial cell response to interferon-gamma: time course	IFN-gamma vs untreated	Skeletal muscle types (HG-U133A)	7 vs 9	-0.006602846	0.057442384	-0.005133424	0.059276744	0.158594856	2.875885204	2.762099741	0.004028963	0.005743092	0.004810271	3.02
GDS1428.6.10.txt	GDS715.6.7.txt	0	Neutrophil response to Anaplasma phagocytophilum infection: time course	0 h vs 9 h	Acute myeloid leukemia cell differentiation induced by various drugs	16-ketoestradiol vs 4,5-dianilinophthalimide	-0.004232009	0.059186926	0.001186736	0.122451898	-0.217535997	-3.603903785	-1.786193079	0.000313473	0.074068006	0.00481854	3.03
GDS1209.6.7.txt	GDS1688.0.1.txt	0	Sarcoma and hypoxia	malignant fibrous histiocytoma vs round cell	Various lung cancer cell lines	non-small cell adenocarcinoma vs small cell cancer	-0.014067535	0.097473907	-0.010220508	0.09041479	0.252232641	2.732015011	2.902767885	0.006294827	0.003698808	0.004825283	3.03
GDS1972.3.5.txt	GDS2055.7.10.txt	0	RNAlater preservative effect on uterine myometrium: time course	control vs 72 h	Skeletal muscle types (HG-U133A)	2 vs 5	-0.005749812	0.071938539	0.004252589	0.06749569	-0.196606594	-2.653053368	-2.975881632	0.007976725	0.002921475	0.004827401	3.03
GDS2039.0.1.txt	GDS2055.5.6.txt	0	Endothelial cell morphogenesis (HG-U133A)	proliferation vs tubulogenesis	Skeletal muscle types (HG-U133A)	tibialis anterior vs 1	-0.005635743	0.078658093	-0.002649519	0.05080473	0.167058327	2.195502883	3.340394599	0.028127547	0.000836594	0.004850911	3.05
GDS1663.2.5.txt	GDS715.1.13.txt	0	Expression data from different research centers	universal RNA vs spleen	Acute myeloid leukemia cell differentiation induced by various drugs	positive control vs 8-	0.00422122	0.159520325	-0.004426318	0.136654622	-0.414295028	-2.623591994	-2.999303675	0.008700796	0.002705975	0.00485223	3.05
GDS1023.0.5.txt	GDS1479.0.1.txt	0	Hematopoietic stem cell engraftment in goat	Homo sapiens vs HSC engraftment	Carcinoma in situ lesions of the urinary bladder	normal urothelium vs superficial transitional cell carcinoma w/ surrounding carcinoma in situ lesion	-0.008242746	0.151076304	0.010205414	0.230090118	-0.506976399	-3.301203694	-2.247735876	0.000962709	0.024593033	0.004865793	3.06
GDS1775.0.2.txt	GDS715.5.20.txt	0	Major leukocyte types	eosinophil vs macrophage	Acute myeloid leukemia cell differentiation induced by various drugs	sulmazole vs monocyte	0.006837313	0.120364089	0.008920367	0.091915774	0.299453871	2.431095186	3.160866653	0.015053262	0.001573005	0.004866093	3.06
GDS2055.7.12.txt	GDS748.0.1.txt	0	Skeletal muscle types (HG-U133A)	2 vs 7	Beta-catenin S37A mutant effect on gene expression	beta-catenin S37A vs control	0.006440959	0.06960285	-0.004685898	0.042669937	-0.146896158	-2.203029296	-3.332797516	0.027592686	0.000859775	0.004870678	3.06
GDS1064.3.5.txt	GDS1975.2.5.txt	0	Acute myeloid leukemia subclasses	AML with maturation vs acute monoblastic/moncytic leukemia	Gliomas of grades III and IV (HG-U133A)	anaplastic astrocytoma vs glioblastoma	0.009659102	0.090822656	0.003302791	0.089602042	0.260323459	2.759932035	2.868468883	0.005781338	0.004124636	0.004883228	3.07
GDS1684.4.5.txt	GDS1975.0.1.txt	0	Cardiac allograft rejection: time course	Subject 12 vs Subject 8	Gliomas of grades III and IV (HG-U133A)	grade III glioma vs grade IV glioma	0.002515534	0.056254847	0.003238208	0.08370432	0.189177065	3.318141286	2.221377076	0.000906187	0.026325429	0.004884236	3.07
GDS1684.4.5.txt	GDS1975.0.5.txt	0	Cardiac allograft rejection: time course	Subject 12 vs Subject 8	Gliomas of grades III and IV (HG-U133A)	grade III glioma vs glioblastoma	0.002515534	0.056254847	0.003238208	0.08370432	0.189177065	3.318141286	2.221377076	0.000906187	0.026325429	0.004884236	3.07
GDS1321.6.7.txt	GDS1479.4.5.txt	0	Barrett's metaplasia progression to adenocarcinoma	patient 4 vs patient 5	Carcinoma in situ lesions of the urinary bladder	carcinoma in situ lesion vs normal mucosa	-0.000987975	0.056659271	0.010563284	0.167338633	0.218018578	3.865325971	1.239733408	0.000110941	0.215074001	0.004884723	3.07
GDS1479.1.3.txt	GDS2191.0.1.txt	0	Carcinoma in situ lesions of the urinary bladder	superficial transitional cell carcinoma w/ surrounding carcinoma in situ lesion vs muscle invasive carcinoma	Bipolar disorder: orbitofrontal cortex	control vs bipolar disorder	-0.004741136	0.166435034	-0.008255899	0.143079019	0.425288059	2.583766074	3.030101555	0.009772807	0.002444716	0.004887917	3.07
GDS1067.0.2.txt	GDS715.14.17.txt	0	Plasma cell dyscrasias	monoclonal gammopathy of undetermined significance vs multiple myeloma	Acute myeloid leukemia cell differentiation induced by various drugs	R- vs acute myelogenous leukemia	0.001675178	0.188954423	-0.002108757	0.132114278	-0.432807282	-2.299403488	-3.260045266	0.021482042	0.001113944	0.00489181	3.07
GDS1023.0.1.txt	GDS1479.0.1.txt	0	Hematopoietic stem cell engraftment in goat	Homo sapiens vs Capra hircus	Carcinoma in situ lesions of the urinary bladder	normal urothelium vs superficial transitional cell carcinoma w/ surrounding carcinoma in situ lesion	-0.007656782	0.147682598	0.010205414	0.230090118	-0.498441962	-3.323243136	-2.210644162	0.000889773	0.027060487	0.004906902	3.08
GDS1479.0.1.txt	GDS690.2.3.txt	0	Carcinoma in situ lesions of the urinary bladder	normal urothelium vs superficial transitional cell carcinoma w/ surrounding carcinoma in situ lesion	Intestinal epithelial cell immune response	control vs flagellin	0.010205414	0.230090118	0.007622836	0.188098032	0.588467336	2.513197551	3.087988179	0.011964233	0.002015164	0.004910182	3.08
GDS1209.5.7.txt	GDS715.12.20.txt	0	Sarcoma and hypoxia	pleomorphic liposarcoma vs round cell	Acute myeloid leukemia cell differentiation induced by various drugs	5-fluorouracil vs monocyte	-0.01514481	0.080135141	0.008405968	0.085148158	-0.235931165	-2.75517522	-2.869552771	0.005866071	0.004110529	0.004910464	3.08
GDS1321.0.2.txt	GDS1505.2.3.txt	0	Barrett's metaplasia progression to adenocarcinoma	normal vs adenocarcinoma	Cultured skin substitute	cultured fibroblast vs cultured keratinocyte	0.001707281	0.065125387	-0.004326097	0.060134422	-0.177279491	-2.748341023	-2.876113008	0.005989767	0.004026055	0.004910716	3.08
GDS715.7.17.txt	GDS760.1.3.txt	0	Acute myeloid leukemia cell differentiation induced by various drugs	4,5-dianilinophthalimide vs acute myelogenous leukemia	T-cell acute lymphoblastic leukemia and T-cell lymphoblastic lymphoma comparison	bone marrow vs T-cell lymphoblastic lymphoma	0.000401656	0.126512012	0.000501419	0.077788747	-0.26426945	-2.092063046	-3.40371684	0.036432879	0.000664756	0.004921279	3.09
GDS1064.4.5.txt	GDS1975.1.2.txt	0	Acute myeloid leukemia subclasses	acute myelomonocytic leukemia vs acute monoblastic/moncytic leukemia	Gliomas of grades III and IV (HG-U133A)	grade IV glioma vs anaplastic astrocytoma	0.008220136	0.079583731	-0.003302791	0.089602042	-0.233551935	-3.037958492	-2.569686356	0.002381869	0.010179065	0.004923941	3.09
GDS1479.0.1.txt	GDS715.4.13.txt	0	Carcinoma in situ lesions of the urinary bladder	normal urothelium vs superficial transitional cell carcinoma w/ surrounding carcinoma in situ lesion	Acute myeloid leukemia cell differentiation induced by various drugs	a-methyl-L-p-tyrosine vs 8-	0.010205414	0.230090118	0.003521873	0.157866805	0.524846217	2.236692332	3.302305035	0.025306459	0.000958937	0.004926186	3.09
GDS1064.3.5.txt	GDS715.10.20.txt	0	Acute myeloid leukemia subclasses	AML with maturation vs acute monoblastic/moncytic leukemia	Acute myeloid leukemia cell differentiation induced by various drugs	pergolide methanesulfonate vs monocyte	0.009659102	0.090822656	0.007329339	0.082101003	0.250617525	2.653065151	2.963279106	0.007976446	0.003043804	0.004927346	3.09
GDS1428.2.11.txt	GDS1775.4.5.txt	0	Neutrophil response to Anaplasma phagocytophilum infection: time course	heat-killed HL60 cell lysate vs 12 h	Major leukocyte types	unstimulated vs stimulated	0.002795329	0.030595977	0.01207582	0.088541501	0.121044565	3.864862214	1.230708131	0.000111152	0.218432049	0.004927386	3.09
GDS1376.0.1.txt	GDS1663.4.5.txt	0	Essential thrombocythemia	white blood cell vs platelet	Expression data from different research centers	liver vs spleen	-0.009983154	0.17909388	0.003237946	0.0709781	-0.264905183	-1.423398885	-3.777829062	0.154620558	0.000158201	0.004945825	3.11
GDS715.7.17.txt	GDS760.0.1.txt	0	Acute myeloid leukemia cell differentiation induced by various drugs	4,5-dianilinophthalimide vs acute myelogenous leukemia	T-cell acute lymphoblastic leukemia and T-cell lymphoblastic lymphoma comparison	lymphoid vs bone marrow	0.000401656	0.126512012	-0.000501419	0.077788747	0.26426945	2.085713355	3.40371684	0.037004598	0.000664756	0.004959742	3.11
GDS1479.0.3.txt	GDS715.4.9.txt	0	Carcinoma in situ lesions of the urinary bladder	normal urothelium vs muscle invasive carcinoma	Acute myeloid leukemia cell differentiation induced by various drugs	a-methyl-L-p-tyrosine vs 5-fluorouridine	0.011067078	0.216168868	0.004050142	0.169286042	0.536938229	2.432686791	3.147856013	0.01498726	0.001644727	0.004964871	3.12
GDS1064.1.2.txt	GDS715.17.19.txt	0	Acute myeloid leukemia subclasses	AML with inversion vs AML without maturation	Acute myeloid leukemia cell differentiation induced by various drugs	acute myelogenous leukemia vs neutrophil	-0.004360963	0.060148482	0.007656485	0.086936832	-0.197283515	-3.207438433	-2.357343794	0.001339227	0.018406193	0.004964883	3.12
GDS1663.2.5.txt	GDS715.4.16.txt	0	Expression data from different research centers	universal RNA vs spleen	Acute myeloid leukemia cell differentiation induced by various drugs	a-methyl-L-p-tyrosine vs acute promyelocytic leukemia	0.00422122	0.159520325	-0.001427074	0.126890702	0.395692802	2.454054558	3.129621559	0.014125556	0.001750316	0.004972342	3.12
GDS1321.8.9.txt	GDS1746.1.2.txt	0	Barrett's metaplasia progression to adenocarcinoma	patient 6 vs patient 7	Primary epithelial cell cultures from prostate tumors	primary culture vs basaloid	0.002674351	0.054101978	-0.004279855	0.062757359	0.162477435	2.953738298	2.657175071	0.003139503	0.007879852	0.004973813	3.12
GDS1062.0.1.txt	GDS1663.2.5.txt	0	Squamous cell carcinoma of the oral cavity with lymph node metastasis	squamouos cell carcinoma vs lymph node metastasis	Expression data from different research centers	universal RNA vs spleen	0.003650898	0.06469295	0.00422122	0.159520325	0.24516326	3.733209927	1.510415922	0.000189055	0.130937325	0.004975372	3.12
GDS715.1.6.txt	GDS917.0.1.txt	0	Acute myeloid leukemia cell differentiation induced by various drugs	positive control vs 16-ketoestradiol	Whole blood RNA isolation and leukocyte RNA purification: comparison of methods	buffy coat vs PAXgene	-0.00956616	0.10690848	-0.009697681	0.158243872	0.343251189	3.300181131	2.230410982	0.000966224	0.025720166	0.004985123	3.13
GDS715.1.6.txt	GDS917.0.3.txt	0	Acute myeloid leukemia cell differentiation induced by various drugs	positive control vs 16-ketoestradiol	Whole blood RNA isolation and leukocyte RNA purification: comparison of methods	buffy coat vs whole blood	-0.00956616	0.10690848	-0.009697681	0.158243872	0.343251189	3.300181131	2.230410982	0.000966224	0.025720166	0.004985123	3.13
GDS715.1.6.txt	GDS917.2.3.txt	0	Acute myeloid leukemia cell differentiation induced by various drugs	positive control vs 16-ketoestradiol	Whole blood RNA isolation and leukocyte RNA purification: comparison of methods	leukocyte vs whole blood	-0.00956616	0.10690848	-0.009697681	0.158243872	0.343251189	3.300181131	2.230410982	0.000966224	0.025720166	0.004985123	3.13
GDS1284.5.8.txt	GDS715.0.10.txt	0	Multiple myeloma molecular classification	IA vs IIIB	Acute myeloid leukemia cell differentiation induced by various drugs	none vs pergolide methanesulfonate	-0.004834069	0.160335334	-0.001782942	0.136603823	0.410025201	2.587447562	3.014616528	0.009668989	0.002573045	0.004987859	3.13
GDS715.5.19.txt	GDS785.2.3.txt	0	Acute myeloid leukemia cell differentiation induced by various drugs	sulmazole vs neutrophil	CD4+ T cell differentiation (HG-133A)	intrathymic T progenitors vs single positive thymocytes	0.004894949	0.13147916	0.005384797	0.10613141	0.333379165	2.498374757	3.0904552	0.01247642	0.0019985	0.004993408	3.14
GDS1312.0.1.txt	GDS1479.2.5.txt	0	Squamous lung cancer	normal vs cancer	Carcinoma in situ lesions of the urinary bladder	superficial transitional cell carcinoma w/o surrounding carcinoma in situ vs normal mucosa	-0.00577311	0.106339761	0.001645007	0.126463248	-0.325945963	-3.010847972	-2.590404523	0.002605191	0.009586322	0.00499742	3.14
GDS266.3.4.txt	GDS715.1.17.txt	0	Asthma and atopy (HG-U133A)	severe asthma vs no asthma	Acute myeloid leukemia cell differentiation induced by various drugs	positive control vs acute myelogenous leukemia	-0.002429856	0.036131847	-0.006176059	0.121203728	-0.143273667	-3.898051741	-1.131133586	9.70E-05	0.257998873	0.005001807	3.14
GDS1064.2.5.txt	GDS715.1.11.txt	0	Acute myeloid leukemia subclasses	AML without maturation vs acute monoblastic/moncytic leukemia	Acute myeloid leukemia cell differentiation induced by various drugs	positive control vs scopolamine methyl bromide	0.006960513	0.086718923	-0.006471322	0.101850105	-0.260935058	-3.08924008	-2.498414076	0.002006693	0.012475037	0.005003356	3.14
GDS1975.2.5.txt	GDS513.0.1.txt	0	Gliomas of grades III and IV (HG-U133A)	anaplastic astrocytoma vs glioblastoma	Familial combined hyperlipidemia and USF1 haplotype	USF1 susceptibility haplotype vs USF1 protective haplotype	0.003302791	0.089602042	0.003669162	0.066120798	0.215114326	2.363914164	3.197861675	0.018082998	0.001384506	0.005003601	3.14
GDS1479.1.4.txt	GDS395.6.7.txt	0	Carcinoma in situ lesions of the urinary bladder	superficial transitional cell carcinoma w/ surrounding carcinoma in situ lesion vs carcinoma in situ lesion	Biomaterial engineering	12 hour vs 24 hour	-0.009145987	0.219809034	0.006181425	0.11109671	-0.393815522	-1.750016949	-3.600439171	0.080115399	0.00031768	0.005044907	3.17
GDS1479.2.4.txt	GDS715.8.11.txt	0	Carcinoma in situ lesions of the urinary bladder	superficial transitional cell carcinoma w/o surrounding carcinoma in situ vs carcinoma in situ lesion	Acute myeloid leukemia cell differentiation induced by various drugs	1,10-phenanthroline vs scopolamine methyl bromide	-0.003600058	0.161776045	0.000656171	0.060667493	-0.22878519	-1.391955975	-3.781948962	0.163935728	0.000155605	0.005050669	3.17
GDS1050.2.3.txt	GDS2055.11.14.txt	0	Valproic acid effect on theca cells (HG-U133A)	untreated vs valproic acid	Skeletal muscle types (HG-U133A)	6 vs 9	-0.003070178	0.107589155	-0.00321775	0.05627004	0.196070227	1.850933801	3.541635569	0.064179076	0.000397655	0.005051842	3.17
GDS1663.2.3.txt	GDS715.5.19.txt	0	Expression data from different research centers	universal RNA vs kidney	Acute myeloid leukemia cell differentiation induced by various drugs	sulmazole vs neutrophil	-0.000931033	0.154555658	0.004894949	0.13147916	0.399667405	2.591936407	3.002547736	0.00954374	0.002677298	0.005054843	3.17
GDS1688.0.1.txt	GDS715.12.20.txt	0	Various lung cancer cell lines	non-small cell adenocarcinoma vs small cell cancer	Acute myeloid leukemia cell differentiation induced by various drugs	5-fluorouracil vs monocyte	-0.010220508	0.09041479	0.008405968	0.085148158	-0.245999933	-2.607752846	-2.987802752	0.009113875	0.002809907	0.005060547	3.18
GDS1362.0.1.txt	GDS2113.4.5.txt	0	Ischemic and nonischemic cardiomyopathy comparison	non-failing heart vs non-ischemic cardiomyopathy	Pheochromocytomas of various genetic origins	MEN 2A mutation vs VHL mutation	0.009916288	0.176701968	-0.002263302	0.078683191	-0.2880588	-1.686314486	-3.63223065	0.091735247	0.000280982	0.005077001	3.19
GDS1505.0.3.txt	GDS1663.2.3.txt	0	Cultured skin substitute	skin vs cultured keratinocyte	Expression data from different research centers	universal RNA vs kidney	-0.003054244	0.127763556	-0.000931033	0.154555658	-0.392674873	-3.049544349	-2.534645738	0.002291888	0.01125611	0.005079148	3.19
GDS1972.3.5.txt	GDS715.2.15.txt	0	RNAlater preservative effect on uterine myometrium: time course	control vs 72 h	Acute myeloid leukemia cell differentiation induced by various drugs	negative control vs cyclazosin HCl	-0.005749812	0.071938539	0.002105805	0.081292544	-0.215741287	-2.919040045	-2.679791787	0.00351111	0.007366798	0.005085827	3.19
GDS1479.0.3.txt	GDS1783.0.2.txt	0	Carcinoma in situ lesions of the urinary bladder	normal urothelium vs muscle invasive carcinoma	Vascular smooth muscle response to voltage-dependent and store-operated calcium channel activation	control vs high potassium	0.011067078	0.216168868	0.007602473	0.177484498	0.552715518	2.505672738	3.071327643	0.012221866	0.002131093	0.005103521	3.21
GDS1036.5.7.txt	GDS715.7.11.txt	0	Microglial cell response to interferon-gamma: time course	B18 vs W	Acute myeloid leukemia cell differentiation induced by various drugs	4,5-dianilinophthalimide vs scopolamine methyl bromide	-0.002130224	0.094080167	0.000765824	0.070441347	-0.223992893	-2.358229954	-3.190721465	0.018362314	0.00141918	0.005104844	3.21
GDS1775.0.2.txt	GDS715.4.20.txt	0	Major leukocyte types	eosinophil vs macrophage	Acute myeloid leukemia cell differentiation induced by various drugs	a-methyl-L-p-tyrosine vs monocyte	0.006837313	0.120364089	0.008589367	0.092554865	0.298828629	2.425900598	3.135861755	0.015270452	0.0017135	0.005115263	3.21
GDS1220.2.4.txt	GDS715.2.19.txt	0	Malignant pleural mesothelioma	mesothelial cell line vs lung	Acute myeloid leukemia cell differentiation induced by various drugs	negative control vs neutrophil	-0.003135269	0.182558587	0.004131389	0.146373434	0.45379118	2.502903069	3.072004106	0.012317927	0.002126267	0.005117734	3.21
GDS1331.0.2.txt	GDS1362.1.2.txt	0	Huntington's disease: peripheral blood expression profile (HG-U133A)	normal vs symptomatic	Ischemic and nonischemic cardiomyopathy comparison	non-ischemic cardiomyopathy vs ischemic cardiomyopathy	0.008079008	0.159766834	-0.011737125	0.139768404	-0.41954763	-2.676567019	-2.917758899	0.00743807	0.003525568	0.005120881	3.22
GDS1067.0.2.txt	GDS715.10.17.txt	0	Plasma cell dyscrasias	monoclonal gammopathy of undetermined significance vs multiple myeloma	Acute myeloid leukemia cell differentiation induced by various drugs	pergolide methanesulfonate vs acute myelogenous leukemia	0.001675178	0.188954423	-0.002286551	0.155288135	-0.475972175	-2.527844257	-3.050365841	0.011476526	0.002285629	0.005121629	3.22
GDS2190.0.1.txt	GDS564.0.1.txt	0	Bipolar disorder: dorsolateral prefrontal cortex	control vs bipolar disorder	Sex specific transcription in hypothalamus	male vs female	-0.007197602	0.134888903	-0.001079086	0.066560205	-0.240815291	-1.731926666	-3.601794888	0.083286628	0.000316028	0.005130388	3.22
GDS1479.0.2.txt	GDS2113.0.1.txt	0	Carcinoma in situ lesions of the urinary bladder	normal urothelium vs superficial transitional cell carcinoma w/o surrounding carcinoma in situ	Pheochromocytomas of various genetic origins	adrenal pheochromocytoma vs extra-adrenal pheochromocytoma	0.006248452	0.195714047	0.001803032	0.084562062	0.313619007	1.570508404	3.687421631	0.11629688	0.000226538	0.0051328	3.22
GDS1618.0.1.txt	GDS1746.2.4.txt	0	Lymph node and tonsil comparison	tonsil vs lymph node	Primary epithelial cell cultures from prostate tumors	basaloid vs Gleason score 7 tumor	0.002049528	0.124834911	0.004287188	0.062367412	0.226537149	1.798275965	3.563559137	0.072133274	0.00036586	0.005137187	3.23
GDS1479.4.5.txt	GDS1783.0.2.txt	0	Carcinoma in situ lesions of the urinary bladder	carcinoma in situ lesion vs normal mucosa	Vascular smooth muscle response to voltage-dependent and store-operated calcium channel activation	control vs high potassium	0.010563284	0.167338633	0.007602473	0.177484498	0.491009145	2.871099475	2.723655742	0.004090466	0.006456376	0.005139026	3.23
GDS1479.0.3.txt	GDS987.0.1.txt	0	Carcinoma in situ lesions of the urinary bladder	normal urothelium vs muscle invasive carcinoma	Kidney transplant response to calcineurin inhibitor-free immunosuppression using sirolimus	cyclosporine vs sirolimus	0.011067078	0.216168868	-0.012683762	0.194981254	-0.574825069	-2.710344703	-2.883053093	0.006721333	0.00393841	0.005145033	3.23
GDS1220.2.4.txt	GDS1505.5.6.txt	0	Malignant pleural mesothelioma	mesothelial cell line vs lung	Cultured skin substitute	639 vs 634	-0.003135269	0.182558587	0.000866154	0.124206716	-0.40795284	-2.217466602	-3.291440312	0.026591225	0.000996758	0.005148302	3.23
GDS1505.5.7.txt	GDS1663.2.5.txt	0	Cultured skin substitute	639 vs 651	Expression data from different research centers	universal RNA vs spleen	-0.000127827	0.094021423	0.00422122	0.159520325	-0.321021291	-3.412982424	-2.038878183	0.000642561	0.041462181	0.005161587	3.24
GDS1505.1.3.txt	GDS1746.0.1.txt	0	Cultured skin substitute	cultured skin substitute vs cultured keratinocyte	Primary epithelial cell cultures from prostate tumors	control culture vs primary culture	-0.006969343	0.103304125	0.004263623	0.05748964	-0.198537441	-1.854409001	-3.527610626	0.063680658	0.000419328	0.005167506	3.25
GDS1284.6.7.txt	GDS1479.3.4.txt	0	Multiple myeloma molecular classification	IIA vs IIIA	Carcinoma in situ lesions of the urinary bladder	muscle invasive carcinoma vs carcinoma in situ lesion	0.003990013	0.064594503	-0.008981183	0.194276831	-0.244566722	-3.847954894	-1.21262807	0.000119108	0.225272059	0.005179931	3.25
GDS1321.1.2.txt	GDS1505.2.3.txt	0	Barrett's metaplasia progression to adenocarcinoma	Barrett's esophagus vs adenocarcinoma	Cultured skin substitute	cultured fibroblast vs cultured keratinocyte	-0.002465695	0.067682369	-0.004326097	0.060134422	-0.181234003	-2.641283265	-2.941874208	0.008259262	0.003262323	0.005190798	3.26
GDS2055.12.13.txt	GDS914.2.3.txt	0	Skeletal muscle types (HG-U133A)	7 vs 8	Metabolic syndrome response to exercise intervention (HG-U133A)	3 d after exercise vs 14 d after exercise	-0.003579148	0.058834683	0.000531558	0.051500083	-0.154450726	-2.564330606	-3.00935987	0.010337503	0.002617988	0.005202256	3.27
GDS1615.0.2.txt	GDS1775.4.5.txt	0	Ulcerative colitis and Crohn's disease comparison: peripheral blood mononuclear cells	normal vs Crohn's disease	Major leukocyte types	unstimulated vs stimulated	0.005085076	0.127743519	0.01207582	0.088541501	0.297985356	2.292877806	3.229101971	0.021855045	0.001241796	0.005209559	3.27
GDS1775.0.1.txt	GDS715.5.19.txt	0	Major leukocyte types	eosinophil vs mast cell	Acute myeloid leukemia cell differentiation induced by various drugs	sulmazole vs neutrophil	-0.001117122	0.136964507	0.004894949	0.13147916	-0.372722305	-2.713149505	-2.87206926	0.006664705	0.004077935	0.005213274	3.27
GDS1067.0.1.txt	GDS715.16.18.txt	0	Plasma cell dyscrasias	monoclonal gammopathy of undetermined significance vs plasma cell leukemia	Acute myeloid leukemia cell differentiation induced by various drugs	acute promyelocytic leukemia vs HL-60 cell line	0.002666283	0.207311859	0.004186717	0.167206005	0.51803307	2.485949376	3.073133374	0.012920633	0.002118238	0.005231536	3.29
GDS1479.4.5.txt	GDS1783.0.1.txt	0	Carcinoma in situ lesions of the urinary bladder	carcinoma in situ lesion vs normal mucosa	Vascular smooth muscle response to voltage-dependent and store-operated calcium channel activation	control vs thapsigargin	0.010563284	0.167338633	0.00875271	0.175690053	0.48820045	2.854314974	2.728940723	0.004312973	0.006353813	0.005234867	3.29
GDS1220.2.3.txt	GDS1663.2.3.txt	0	Malignant pleural mesothelioma	mesothelial cell line vs pleural	Expression data from different research centers	universal RNA vs kidney	-0.00099527	0.153697815	-0.000931033	0.154555658	0.429297264	2.799600862	2.783646372	0.005116583	0.005375159	0.005244278	3.29
GDS1064.2.5.txt	GDS715.16.19.txt	0	Acute myeloid leukemia subclasses	AML without maturation vs acute monoblastic/moncytic leukemia	Acute myeloid leukemia cell differentiation induced by various drugs	acute promyelocytic leukemia vs neutrophil	0.006960513	0.086718923	0.008459205	0.081736377	0.242524921	2.716412999	2.863666392	0.006599355	0.00418769	0.005257	3.30
GDS1321.9.10.txt	GDS1746.0.3.txt	0	Barrett's metaplasia progression to adenocarcinoma	patient 7 vs patient 8	Primary epithelial cell cultures from prostate tumors	control culture vs Gleason score 6 tumor	-0.000930821	0.054013997	0.009281849	0.125558712	0.199148435	3.704211223	1.512173732	0.000212049	0.130489655	0.005260253	3.30
GDS2055.11.13.txt	GDS738.4.5.txt	0	Skeletal muscle types (HG-U133A)	6 vs 8	Intervertebral disc cells and osmotic loading	29 year old vs 50 year old	-0.001099348	0.041301387	-0.000723592	0.046797414	-0.123180389	-2.955858131	-2.616742852	0.003118003	0.008877318	0.005261132	3.30
GDS1209.3.5.txt	GDS1321.6.10.txt	0	Sarcoma and hypoxia	leiomyosarcoma vs pleomorphic liposarcoma	Barrett's metaplasia progression to adenocarcinoma	patient 4 vs patient 8	0.003392842	0.050009023	0.000791178	0.103592914	-0.176603427	-3.599275816	-1.712420259	0.000319105	0.086819256	0.005263499	3.31
GDS1428.2.9.txt	GDS715.19.20.txt	0	Neutrophil response to Anaplasma phagocytophilum infection: time course	heat-killed HL60 cell lysate vs 6 h	Acute myeloid leukemia cell differentiation induced by various drugs	neutrophil vs monocyte	0.005150944	0.041784794	0.001193649	0.120668459	0.163239586	3.783401229	1.34290219	0.0001547	0.179303647	0.005266709	3.31
GDS1209.7.8.txt	GDS738.3.4.txt	0	Sarcoma and hypoxia	round cell vs synovial	Intervertebral disc cells and osmotic loading	63 year old vs 29 year old	0.004957051	0.068936773	0.005321243	0.061235053	0.185854848	2.624111753	2.948206894	0.008687529	0.003196232	0.005269474	3.31
GDS1549.0.2.txt	GDS493.1.2.txt	0	Estrogen effect on estrogen receptor alpha positive breast cancer cell lines	BT-474 vs MCF-7	Cystic fibrosis pathology and 4-phenylbutyrate (HG-U133A)	12 hour vs 24 hour	0.00185382	0.052646383	-0.000876933	0.089471388	-0.178905119	-3.433454127	-1.989777852	0.000595943	0.046615414	0.005270685	3.31
GDS1479.2.3.txt	GDS1975.2.5.txt	0	Carcinoma in situ lesions of the urinary bladder	superficial transitional cell carcinoma w/o surrounding carcinoma in situ vs muscle invasive carcinoma	Gliomas of grades III and IV (HG-U133A)	anaplastic astrocytoma vs glioblastoma	0.010677313	0.143278023	0.003302791	0.089602042	0.306513373	2.064769284	3.383969565	0.038944842	0.00071446	0.005274895	3.31
GDS1209.5.7.txt	GDS715.2.20.txt	0	Sarcoma and hypoxia	pleomorphic liposarcoma vs round cell	Acute myeloid leukemia cell differentiation induced by various drugs	negative control vs monocyte	-0.01514481	0.080135141	0.008189229	0.079375997	-0.225589575	-2.626123349	-2.945207766	0.008636349	0.00322738	0.005279468	3.32
GDS1414.1.2.txt	GDS1746.0.3.txt	0	Candoxin effect on glial cells: time course	candoxin vs 0 h	Primary epithelial cell cultures from prostate tumors	control culture vs Gleason score 6 tumor	-0.002823792	0.05825719	0.009281849	0.125558712	-0.211021856	-3.573774582	-1.754587171	0.000351872	0.079329955	0.005283368	3.32
GDS1209.7.8.txt	GDS1663.3.4.txt	0	Sarcoma and hypoxia	round cell vs synovial	Expression data from different research centers	kidney vs liver	0.004957051	0.068936773	0.001979673	0.050926457	-0.158791741	-2.375347504	-3.156933046	0.017532436	0.001594379	0.005287092	3.32
GDS266.1.3.txt	GDS715.3.17.txt	0	Asthma and atopy (HG-U133A)	no atopy vs severe asthma	Acute myeloid leukemia cell differentiation induced by various drugs	erythro-9- vs acute myelogenous leukemia	0.002337822	0.036176097	-0.00117198	0.118629895	0.14134228	3.842439325	1.201335128	0.000121818	0.229621224	0.005288848	3.32
GDS1637.0.1.txt	GDS484.0.1.txt	0	Oncogene-induced sensescence in vitro model	senescence induced vs senescence bypassed	Uterine fibroid and normal myometrial tissue	leiomyoma vs normal	-0.008855325	0.078534886	0.007135977	0.071360774	-0.208368694	-2.5404426	-3.019931825	0.011071227	0.002528315	0.005290704	3.32
GDS1479.2.4.txt	GDS999.0.1.txt	0	Carcinoma in situ lesions of the urinary bladder	superficial transitional cell carcinoma w/o surrounding carcinoma in situ vs carcinoma in situ lesion	Bronchoalveolar lavage cells of lung transplant recipients with acute rejection	no rejection vs acute rejection	-0.003600058	0.161776045	-0.003156361	0.118108192	0.373654326	2.331954559	3.190385698	0.019703079	0.001420831	0.005291006	3.32
GDS1064.4.5.txt	GDS715.7.20.txt	0	Acute myeloid leukemia subclasses	acute myelomonocytic leukemia vs acute monoblastic/moncytic leukemia	Acute myeloid leukemia cell differentiation induced by various drugs	4,5-dianilinophthalimide vs monocyte	0.008220136	0.079583731	0.010755933	0.086901508	0.240836097	2.922908469	2.647596921	0.003467783	0.008106612	0.005302073	3.33
GDS2055.3.4.txt	GDS914.0.1.txt	0	Skeletal muscle types (HG-U133A)	deltoid vs gastrocnemius	Metabolic syndrome response to exercise intervention (HG-U133A)	0 h vs 1 d after exercise	0.00161402	0.068026897	0.00085578	0.083558391	-0.20688236	-3.064910953	-2.486143361	0.002177347	0.012913596	0.005302583	3.33
GDS1041.0.2.txt	GDS858.0.4.txt	0	CREB, CREMalpha, CREMtau2alpha, ATF2, and ATF2-small overexpression effect on myometrial cells	CREB transfected vs CREMtau2alpha transfected	Mucoid and motile Pseudomonas aeruginosa infected lung epithelial cell comparison	FRD1 vs uninfected	-0.006976146	0.067730735	-0.008221664	0.058021005	0.166134802	2.555869894	3.00505767	0.010592273	0.002655304	0.005303367	3.33
GDS1041.0.2.txt	GDS858.0.5.txt	0	CREB, CREMalpha, CREMtau2alpha, ATF2, and ATF2-small overexpression effect on myometrial cells	CREB transfected vs CREMtau2alpha transfected	Mucoid and motile Pseudomonas aeruginosa infected lung epithelial cell comparison	FRD1 vs control	-0.006976146	0.067730735	-0.008221664	0.058021005	0.166134802	2.555869894	3.00505767	0.010592273	0.002655304	0.005303367	3.33
GDS1209.0.1.txt	GDS1499.2.3.txt	0	Sarcoma and hypoxia	normal vs sarcoma	Hepatocyte nuclear factor 1beta mutant overexpression effect on embryonic kidney cells	wild type HNF1alpha vs wild type HNF1beta	0.001982373	0.144031391	0.003385472	0.098781162	0.325028719	2.242888478	3.256119298	0.024904003	0.001129463	0.005303599	3.33
GDS1067.0.1.txt	GDS715.2.16.txt	0	Plasma cell dyscrasias	monoclonal gammopathy of undetermined significance vs plasma cell leukemia	Acute myeloid leukemia cell differentiation induced by various drugs	negative control vs acute promyelocytic leukemia	0.002666283	0.207311859	-0.003300069	0.16517041	-0.510688545	-2.476244389	-3.07190905	0.013277267	0.002126945	0.005314133	3.34
GDS1209.0.1.txt	GDS785.0.4.txt	0	Sarcoma and hypoxia	normal vs sarcoma	CD4+ T cell differentiation (HG-133A)	fetal thymus vs naive T cells	0.001982373	0.144031391	-0.001839447	0.115327028	-0.355493384	-2.481929498	-3.066531254	0.013067314	0.002165582	0.005319619	3.34
GDS1041.2.4.txt	GDS1050.2.3.txt	0	CREB, CREMalpha, CREMtau2alpha, ATF2, and ATF2-small overexpression effect on myometrial cells	CREMtau2alpha transfected vs ATF2-small transfected	Valproic acid effect on theca cells (HG-U133A)	untreated vs valproic acid	0.002282595	0.064195079	-0.003070178	0.107589155	0.219168263	3.378540418	2.065621202	0.000728718	0.038864255	0.005321754	3.34
GDS1209.2.8.txt	GDS1282.0.2.txt	0	Sarcoma and hypoxia	fibrosarcoma vs synovial	Clear cell sarcoma of the kidney	control vs clear cell sarcoma of the kidney	-0.006326494	0.062631677	0.000544266	0.030774668	-0.110782207	-1.667777677	-3.617471142	0.095359884	0.000297496	0.005326269	3.34
GDS1209.2.7.txt	GDS1414.0.3.txt	0	Sarcoma and hypoxia	fibrosarcoma vs round cell	Candoxin effect on glial cells: time course	control vs 12 h	-0.01098956	0.083381566	0.003179869	0.072829789	-0.219169395	-2.496712933	-3.052998865	0.01253504	0.002265667	0.005329186	3.35
GDS1209.2.7.txt	GDS1414.2.3.txt	0	Sarcoma and hypoxia	fibrosarcoma vs round cell	Candoxin effect on glial cells: time course	0 h vs 12 h	-0.01098956	0.083381566	0.003179869	0.072829789	-0.219169395	-2.496712933	-3.052998865	0.01253504	0.002265667	0.005329186	3.35
GDS1067.0.2.txt	GDS715.5.17.txt	0	Plasma cell dyscrasias	monoclonal gammopathy of undetermined significance vs multiple myeloma	Acute myeloid leukemia cell differentiation induced by various drugs	sulmazole vs acute myelogenous leukemia	0.001675178	0.188954423	-0.000298722	0.127354011	-0.416980588	-2.215644171	-3.271839354	0.026715883	0.001068503	0.005342846	3.36
GDS1209.0.2.txt	GDS1663.2.4.txt	0	Sarcoma and hypoxia	normal vs fibrosarcoma	Expression data from different research centers	universal RNA vs liver	0.002745484	0.148786178	0.00100389	0.148231537	-0.411792274	-2.786130839	-2.784806615	0.005334133	0.005355965	0.005345038	3.36
GDS1321.0.2.txt	GDS760.0.1.txt	0	Barrett's metaplasia progression to adenocarcinoma	normal vs adenocarcinoma	T-cell acute lymphoblastic leukemia and T-cell lymphoblastic lymphoma comparison	lymphoid vs bone marrow	0.001707281	0.065125387	-0.000501419	0.077788747	-0.196034475	-3.036323716	-2.513641931	0.002394821	0.011949169	0.005349404	3.36
GDS1209.0.6.txt	GDS1505.0.2.txt	0	Sarcoma and hypoxia	normal vs malignant fibrous histiocytoma	Cultured skin substitute	skin vs cultured fibroblast	0.005916296	0.150387437	0.001005141	0.116256433	0.365549236	2.391376215	3.135689659	0.01678534	0.001714505	0.005364564	3.37
GDS1684.4.5.txt	GDS1975.1.2.txt	0	Cardiac allograft rejection: time course	Subject 12 vs Subject 8	Gliomas of grades III and IV (HG-U133A)	grade IV glioma vs anaplastic astrocytoma	0.002515534	0.056254847	-0.003302791	0.089602042	-0.187550487	-3.378660343	-2.056289037	0.0007284	0.039754658	0.005381196	3.38
GDS1321.4.8.txt	GDS1499.2.3.txt	0	Barrett's metaplasia progression to adenocarcinoma	patient 2 vs patient 6	Hepatocyte nuclear factor 1beta mutant overexpression effect on embryonic kidney cells	wild type HNF1alpha vs wild type HNF1beta	-0.001317669	0.050650573	0.003385472	0.098781162	-0.17910732	-3.510121245	-1.8474453	0.000447902	0.064682639	0.005382518	3.38
GDS1479.0.1.txt	GDS2113.0.6.txt	0	Carcinoma in situ lesions of the urinary bladder	normal urothelium vs superficial transitional cell carcinoma w/ surrounding carcinoma in situ lesion	Pheochromocytomas of various genetic origins	adrenal pheochromocytoma vs SDHB mutation	0.010205414	0.230090118	0.00125584	0.092191757	0.344336344	1.452174186	3.72137937	0.14645317	0.000198138	0.005386825	3.38
GDS1064.3.5.txt	GDS715.10.12.txt	0	Acute myeloid leukemia subclasses	AML with maturation vs acute monoblastic/moncytic leukemia	Acute myeloid leukemia cell differentiation induced by various drugs	pergolide methanesulfonate vs 5-fluorouracil	0.009659102	0.090822656	-0.004490839	0.054573346	-0.185398373	-2.147674197	-3.314943051	0.031739641	0.000916618	0.005393805	3.39
GDS1220.2.4.txt	GDS715.14.19.txt	0	Malignant pleural mesothelioma	mesothelial cell line vs lung	Acute myeloid leukemia cell differentiation induced by various drugs	R- vs neutrophil	-0.003135269	0.182558587	0.004676882	0.129258788	0.418061595	2.30718735	3.198116893	0.021044382	0.001383281	0.005395396	3.39
GDS1775.0.3.txt	GDS962.0.2.txt	0	Major leukocyte types	eosinophil vs neutrophil	Peripheral blood mononuclear cells and the effect of exercise	before exercise vs 60 min after exercise	0.007713422	0.110988135	0.00511709	0.063894396	0.224987534	1.957633696	3.441153805	0.05027302	0.000579239	0.005396303	3.39
GDS1775.0.1.txt	GDS715.4.19.txt	0	Major leukocyte types	eosinophil vs mast cell	Acute myeloid leukemia cell differentiation induced by various drugs	a-methyl-L-p-tyrosine vs neutrophil	-0.001117122	0.136964507	0.004608445	0.128039233	-0.366139457	-2.665087063	-2.89558047	0.00769684	0.003784579	0.005397157	3.39
GDS715.1.13.txt	GDS785.2.3.txt	0	Acute myeloid leukemia cell differentiation induced by various drugs	positive control vs 8-	CD4+ T cell differentiation (HG-133A)	intrathymic T progenitors vs single positive thymocytes	-0.004426318	0.136654622	0.005384797	0.10613141	-0.328597435	-2.372192849	-3.146874554	0.017682857	0.001650257	0.005401969	3.39
GDS738.0.2.txt	GDS858.0.8.txt	0	Intervertebral disc cells and osmotic loading	hyper-osmotic vs hypo-osmotic	Mucoid and motile Pseudomonas aeruginosa infected lung epithelial cell comparison	FRD1 vs non-mucoid, non-motile	-0.001841083	0.040705571	-0.00795899	0.070160079	0.135794499	3.381246835	2.048935689	0.000721577	0.040468407	0.005403802	3.39
GDS738.0.2.txt	GDS858.6.8.txt	0	Intervertebral disc cells and osmotic loading	hyper-osmotic vs hypo-osmotic	Mucoid and motile Pseudomonas aeruginosa infected lung epithelial cell comparison	mucoid vs non-mucoid, non-motile	-0.001841083	0.040705571	-0.00795899	0.070160079	0.135794499	3.381246835	2.048935689	0.000721577	0.040468407	0.005403802	3.39
GDS1362.0.2.txt	GDS1479.1.3.txt	0	Ischemic and nonischemic cardiomyopathy comparison	non-failing heart vs ischemic cardiomyopathy	Carcinoma in situ lesions of the urinary bladder	superficial transitional cell carcinoma w/ surrounding carcinoma in situ lesion vs muscle invasive carcinoma	0.002749407	0.127686168	-0.004741136	0.166435034	-0.399224769	-3.148141895	-2.370195881	0.001643119	0.017778667	0.005404855	3.39
GDS1064.4.5.txt	GDS715.1.11.txt	0	Acute myeloid leukemia subclasses	acute myelomonocytic leukemia vs acute monoblastic/moncytic leukemia	Acute myeloid leukemia cell differentiation induced by various drugs	positive control vs scopolamine methyl bromide	0.008220136	0.079583731	-0.006471322	0.101850105	-0.244399909	-3.174267435	-2.336066189	0.001502153	0.019487796	0.005410513	3.40
GDS1067.0.1.txt	GDS715.13.16.txt	0	Plasma cell dyscrasias	monoclonal gammopathy of undetermined significance vs plasma cell leukemia	Acute myeloid leukemia cell differentiation induced by various drugs	8- vs acute promyelocytic leukemia	0.002666283	0.207311859	-0.002336644	0.167217798	-0.51266126	-2.485760074	-3.051855847	0.012927508	0.002274312	0.005422286	3.41
GDS1067.0.2.txt	GDS760.0.1.txt	0	Plasma cell dyscrasias	monoclonal gammopathy of undetermined significance vs multiple myeloma	T-cell acute lymphoblastic leukemia and T-cell lymphoblastic lymphoma comparison	lymphoid vs bone marrow	0.001675178	0.188954423	-0.000501419	0.077788747	-0.286842992	-1.526919377	-3.681015362	0.126781081	0.000232307	0.005426982	3.41
GDS1684.3.4.txt	GDS2055.6.10.txt	0	Cardiac allograft rejection: time course	Subject 1 vs Subject 12	Skeletal muscle types (HG-U133A)	1 vs 5	-0.004820331	0.062104093	0.004142084	0.059384436	-0.168864314	-2.64143592	-2.913328966	0.008255543	0.003575975	0.00543338	3.41
GDS1663.2.3.txt	GDS715.1.13.txt	0	Expression data from different research centers	universal RNA vs kidney	Acute myeloid leukemia cell differentiation induced by various drugs	positive control vs 8-	-0.000931033	0.154555658	-0.004426318	0.136654622	-0.405511731	-2.617702278	-2.935029983	0.008852399	0.003335155	0.00543361	3.41
GDS1041.0.2.txt	GDS858.2.3.txt	0	CREB, CREMalpha, CREMtau2alpha, ATF2, and ATF2-small overexpression effect on myometrial cells	CREB transfected vs CREMtau2alpha transfected	Mucoid and motile Pseudomonas aeruginosa infected lung epithelial cell comparison	FRD875 vs FRD1234	-0.006976146	0.067730735	0.001967098	0.053900879	-0.167535845	-2.370558932	-3.144715743	0.017761212	0.001662483	0.005433942	3.41
GDS1505.1.3.txt	GDS1746.0.4.txt	0	Cultured skin substitute	cultured skin substitute vs cultured keratinocyte	Primary epithelial cell cultures from prostate tumors	control culture vs Gleason score 7 tumor	-0.006969343	0.103304125	0.004139008	0.057527541	-0.197508089	-1.844444705	-3.505227133	0.065118356	0.000456218	0.005450518	3.42
GDS1209.5.7.txt	GDS715.11.20.txt	0	Sarcoma and hypoxia	pleomorphic liposarcoma vs round cell	Acute myeloid leukemia cell differentiation induced by various drugs	scopolamine methyl bromide vs monocyte	-0.01514481	0.080135141	0.008756966	0.078785281	-0.223533538	-2.600466221	-2.948399777	0.009309717	0.003194238	0.005453206	3.42
GDS1209.6.7.txt	GDS1479.2.3.txt	0	Sarcoma and hypoxia	malignant fibrous histiocytoma vs round cell	Carcinoma in situ lesions of the urinary bladder	superficial transitional cell carcinoma w/o surrounding carcinoma in situ vs muscle invasive carcinoma	-0.014067535	0.097473907	0.010677313	0.143278023	-0.323363968	-3.173120311	-2.331420232	0.001508101	0.019731214	0.005454966	3.43
GDS1284.6.7.txt	GDS1479.2.4.txt	0	Multiple myeloma molecular classification	IIA vs IIIA	Carcinoma in situ lesions of the urinary bladder	superficial transitional cell carcinoma w/o surrounding carcinoma in situ vs carcinoma in situ lesion	0.003990013	0.064594503	-0.003600058	0.161776045	-0.236356175	-3.720845831	-1.438755146	0.000198557	0.150219903	0.005461424	3.43
GDS1067.0.1.txt	GDS715.0.9.txt	0	Plasma cell dyscrasias	monoclonal gammopathy of undetermined significance vs plasma cell leukemia	Acute myeloid leukemia cell differentiation induced by various drugs	none vs 5-fluorouridine	0.002666283	0.207311859	-0.001675561	0.155682398	0.489884383	2.350169944	3.157453574	0.01876484	0.001591537	0.005464882	3.43
GDS1479.1.2.txt	GDS1663.0.1.txt	0	Carcinoma in situ lesions of the urinary bladder	superficial transitional cell carcinoma w/ surrounding carcinoma in situ lesion vs superficial transitional cell carcinoma w/o surrounding carcinoma in situ	Expression data from different research centers	Children's National Medical Center in Washington, DC vs Translational Genomics Research Institute	-0.010651658	0.203107898	0.009342501	0.187108595	-0.540564263	-2.609020176	-2.938971163	0.009080187	0.003293036	0.005468216	3.43
GDS1036.5.7.txt	GDS395.2.3.txt	0	Microglial cell response to interferon-gamma: time course	B18 vs W	Biomaterial engineering	1 hour vs 2 hour	-0.002130224	0.094080167	0.003448782	0.083353988	-0.244205034	-2.573069512	-2.971109378	0.010080097	0.002967261	0.005469029	3.43
GDS1479.1.4.txt	GDS1663.0.1.txt	0	Carcinoma in situ lesions of the urinary bladder	superficial transitional cell carcinoma w/ surrounding carcinoma in situ lesion vs carcinoma in situ lesion	Expression data from different research centers	Children's National Medical Center in Washington, DC vs Translational Genomics Research Institute	-0.009145987	0.219809034	0.009342501	0.187108595	-0.558538369	-2.499407656	-3.035033593	0.012440114	0.002405088	0.005469879	3.44
GDS1209.6.7.txt	GDS715.7.20.txt	0	Sarcoma and hypoxia	malignant fibrous histiocytoma vs round cell	Acute myeloid leukemia cell differentiation induced by various drugs	4,5-dianilinophthalimide vs monocyte	-0.014067535	0.097473907	0.010755933	0.086901508	-0.255000636	-2.471770237	-3.058135307	0.013444591	0.002227191	0.005472081	3.44
GDS1975.1.2.txt	GDS2055.12.14.txt	0	Gliomas of grades III and IV (HG-U133A)	grade IV glioma vs anaplastic astrocytoma	Skeletal muscle types (HG-U133A)	7 vs 9	-0.003302791	0.089602042	-0.005133424	0.059276744	0.19021586	2.159757149	3.29554677	0.030791479	0.000982304	0.005499689	3.45
GDS1064.3.5.txt	GDS1775.1.2.txt	0	Acute myeloid leukemia subclasses	AML with maturation vs acute monoblastic/moncytic leukemia	Major leukocyte types	mast cell vs macrophage	0.009659102	0.090822656	0.010892476	0.091575819	0.26341741	2.793997879	2.757550368	0.005206082	0.005823626	0.005506203	3.46
GDS1479.0.1.txt	GDS2113.6.7.txt	0	Carcinoma in situ lesions of the urinary bladder	normal urothelium vs superficial transitional cell carcinoma w/ surrounding carcinoma in situ lesion	Pheochromocytomas of various genetic origins	SDHB mutation vs unidentified mutation	0.010205414	0.230090118	-0.000730921	0.085416245	-0.318580939	-1.428945997	-3.721189319	0.153019732	0.000198287	0.005508336	3.46
GDS1321.3.4.txt	GDS1663.2.5.txt	0	Barrett's metaplasia progression to adenocarcinoma	patient 1 vs patient 2	Expression data from different research centers	universal RNA vs spleen	-0.001159343	0.046666729	0.00422122	0.159520325	0.179169774	3.864190223	1.096716377	0.000111458	0.272765394	0.005513798	3.46
GDS1663.2.3.txt	GDS715.1.15.txt	0	Expression data from different research centers	universal RNA vs kidney	Acute myeloid leukemia cell differentiation induced by various drugs	positive control vs cyclazosin HCl	-0.000931033	0.154555658	-0.004219435	0.104764478	-0.344499346	-2.222942319	-3.248046652	0.026219691	0.001162003	0.005519724	3.47
GDS1067.0.2.txt	GDS715.8.17.txt	0	Plasma cell dyscrasias	monoclonal gammopathy of undetermined significance vs multiple myeloma	Acute myeloid leukemia cell differentiation induced by various drugs	1,10-phenanthroline vs acute myelogenous leukemia	0.001675178	0.188954423	0.000360348	0.088861973	-0.318223484	-1.692993773	-3.585153683	0.090456662	0.00033688	0.005520239	3.47
GDS858.1.6.txt	GDS916.0.1.txt	0	Mucoid and motile Pseudomonas aeruginosa infected lung epithelial cell comparison	FRD440 vs mucoid	Ewing family tumor histogenetic origin	mock transfected vs EWS-FL1 transfected	-0.004706735	0.052589878	0.000703204	0.064390781	-0.162462071	-2.999728144	-2.533985036	0.002702207	0.011277355	0.005520303	3.47
GDS1067.0.2.txt	GDS760.1.3.txt	0	Plasma cell dyscrasias	monoclonal gammopathy of undetermined significance vs multiple myeloma	T-cell acute lymphoblastic leukemia and T-cell lymphoblastic lymphoma comparison	bone marrow vs T-cell lymphoblastic lymphoma	0.001675178	0.188954423	0.000501419	0.077788747	0.286842992	1.509188347	3.681015362	0.131250674	0.000232307	0.005521816	3.47
GDS1479.0.1.txt	GDS2113.4.6.txt	0	Carcinoma in situ lesions of the urinary bladder	normal urothelium vs superficial transitional cell carcinoma w/ surrounding carcinoma in situ lesion	Pheochromocytomas of various genetic origins	MEN 2A mutation vs SDHB mutation	0.010205414	0.230090118	0.001567236	0.09545326	0.353676532	1.492767791	3.688813738	0.13549796	0.000225302	0.005525211	3.47
GDS2055.3.4.txt	GDS914.1.3.txt	0	Skeletal muscle types (HG-U133A)	deltoid vs gastrocnemius	Metabolic syndrome response to exercise intervention (HG-U133A)	1 d after exercise vs 14 d after exercise	0.00161402	0.068026897	0.001049173	0.067769663	0.189683149	2.764628978	2.783457478	0.005698758	0.005378292	0.005536207	3.48
GDS1663.2.3.txt	GDS715.5.16.txt	0	Expression data from different research centers	universal RNA vs kidney	Acute myeloid leukemia cell differentiation induced by various drugs	sulmazole vs acute promyelocytic leukemia	-0.000931033	0.154555658	-0.001667277	0.131287811	0.391274297	2.53763165	2.992978325	0.011160541	0.002762695	0.005552762	3.49
GDS1284.6.7.txt	GDS1479.0.2.txt	0	Multiple myeloma molecular classification	IIA vs IIIA	Carcinoma in situ lesions of the urinary bladder	normal urothelium vs superficial transitional cell carcinoma w/o surrounding carcinoma in situ	0.003990013	0.064594503	0.006248452	0.195714047	0.249505813	3.800877593	1.242922342	0.000144184	0.213896444	0.005553427	3.49
GDS1259.0.1.txt	GDS2055.0.12.txt	0	Dermatomyositis	normal vs dermatomyositis	Skeletal muscle types (HG-U133A)	pediatric vs 7	0.013684914	0.117552569	0.007665725	0.088214957	0.287063829	2.325588598	3.167241853	0.020040509	0.001538922	0.005553448	3.49
GDS1376.2.3.txt	GDS917.0.1.txt	0	Essential thrombocythemia	normal vs thrombocythemia	Whole blood RNA isolation and leukocyte RNA purification: comparison of methods	buffy coat vs PAXgene	-0.000594909	0.060668378	-0.009697681	0.158243872	0.223541191	3.694446876	1.473920409	0.000220366	0.140503005	0.005564359	3.49
GDS1376.2.3.txt	GDS917.0.3.txt	0	Essential thrombocythemia	normal vs thrombocythemia	Whole blood RNA isolation and leukocyte RNA purification: comparison of methods	buffy coat vs whole blood	-0.000594909	0.060668378	-0.009697681	0.158243872	0.223541191	3.694446876	1.473920409	0.000220366	0.140503005	0.005564359	3.49
GDS1376.2.3.txt	GDS917.2.3.txt	0	Essential thrombocythemia	normal vs thrombocythemia	Whole blood RNA isolation and leukocyte RNA purification: comparison of methods	leukocyte vs whole blood	-0.000594909	0.060668378	-0.009697681	0.158243872	0.223541191	3.694446876	1.473920409	0.000220366	0.140503005	0.005564359	3.49
GDS1209.0.4.txt	GDS1405.0.1.txt	0	Sarcoma and hypoxia	normal vs dedifferentiated liposarcoma	Pulmonary type II cell differentiation	untreated vs DCI	0.002709683	0.077815672	-0.001592752	0.04205447	-0.146587488	-1.918600286	-3.4477842	0.055034945	0.000565205	0.00557728	3.50
GDS1479.2.5.txt	GDS715.7.13.txt	0	Carcinoma in situ lesions of the urinary bladder	superficial transitional cell carcinoma w/o surrounding carcinoma in situ vs normal mucosa	Acute myeloid leukemia cell differentiation induced by various drugs	4,5-dianilinophthalimide vs 8-	0.001645007	0.126463248	0.002095447	0.101100333	-0.307927365	-2.447923614	-3.066486539	0.014368208	0.002165905	0.005578545	3.50
GDS1284.7.8.txt	GDS715.0.4.txt	0	Multiple myeloma molecular classification	IIIA vs IIIB	Acute myeloid leukemia cell differentiation induced by various drugs	none vs a-methyl-L-p-tyrosine	-0.009627199	0.085017892	-0.00418504	0.08382806	0.22705348	2.783892594	2.758485895	0.005371082	0.00580698	0.00558478	3.51
GDS1362.0.1.txt	GDS1479.2.3.txt	0	Ischemic and nonischemic cardiomyopathy comparison	non-failing heart vs non-ischemic cardiomyopathy	Carcinoma in situ lesions of the urinary bladder	superficial transitional cell carcinoma w/o surrounding carcinoma in situ vs muscle invasive carcinoma	0.009916288	0.176701968	0.010677313	0.143278023	0.446887372	2.472927101	3.044500836	0.013401149	0.002330668	0.005588705	3.51
GDS1331.0.2.txt	GDS1972.1.5.txt	0	Huntington's disease: peripheral blood expression profile (HG-U133A)	normal vs symptomatic	RNAlater preservative effect on uterine myometrium: time course	snap-frozen vs 72 h	0.008079008	0.159766834	-0.007342309	0.07809882	-0.281473718	-1.812345649	-3.510058276	0.069932801	0.000448008	0.005597364	3.52
GDS1479.4.5.txt	GDS395.6.7.txt	0	Carcinoma in situ lesions of the urinary bladder	carcinoma in situ lesion vs normal mucosa	Biomaterial engineering	12 hour vs 24 hour	0.010563284	0.167338633	0.006181425	0.11109671	0.371403269	2.156345961	3.28742267	0.031056666	0.001011089	0.005603664	3.52
GDS1479.0.1.txt	GDS715.5.9.txt	0	Carcinoma in situ lesions of the urinary bladder	normal urothelium vs superficial transitional cell carcinoma w/ surrounding carcinoma in situ lesion	Acute myeloid leukemia cell differentiation induced by various drugs	sulmazole vs 5-fluorouridine	0.010205414	0.230090118	0.004030863	0.160799685	0.523753973	2.231945304	3.232115216	0.025618574	0.001228774	0.005610655	3.52
GDS1688.0.1.txt	GDS715.18.20.txt	0	Various lung cancer cell lines	non-small cell adenocarcinoma vs small cell cancer	Acute myeloid leukemia cell differentiation induced by various drugs	HL-60 cell line vs monocyte	-0.010220508	0.09041479	0.007282749	0.06903455	-0.214460689	-2.258924468	-3.21206464	0.023888087	0.001317847	0.00561078	3.52
GDS1282.0.2.txt	GDS1663.2.3.txt	0	Clear cell sarcoma of the kidney	control vs clear cell sarcoma of the kidney	Expression data from different research centers	universal RNA vs kidney	0.000544266	0.030774668	-0.000931033	0.154555658	-0.12153432	-3.966853088	-0.780322694	7.28E-05	0.435200964	0.005629811	3.54
GDS1543.0.1.txt	GDS858.1.2.txt	0	Tumor necrosis factor effect on microvascular endothelial cells	control vs tumor necrosis factor	Mucoid and motile Pseudomonas aeruginosa infected lung epithelial cell comparison	FRD440 vs FRD875	0.007953156	0.075106186	-0.011503046	0.073024863	-0.206822024	-2.859620375	-2.674691479	0.004241482	0.007479806	0.005632536	3.54
GDS1479.1.2.txt	GDS2113.3.5.txt	0	Carcinoma in situ lesions of the urinary bladder	superficial transitional cell carcinoma w/ surrounding carcinoma in situ lesion vs superficial transitional cell carcinoma w/o surrounding carcinoma in situ	Pheochromocytomas of various genetic origins	sporadic vs VHL mutation	-0.010651658	0.203107898	-0.004307416	0.119355286	0.398957977	2.016709532	3.378697382	0.043725837	0.000728301	0.005643189	3.54
GDS1972.1.5.txt	GDS395.2.5.txt	0	RNAlater preservative effect on uterine myometrium: time course	snap-frozen vs 72 h	Biomaterial engineering	1 hour vs 8 hour	-0.007342309	0.07809882	-0.002598915	0.042093609	0.142309393	1.916183898	3.442525127	0.055341695	0.00057631	0.005647475	3.55
GDS1499.2.3.txt	GDS686.3.4.txt	0	Hepatocyte nuclear factor 1beta mutant overexpression effect on embryonic kidney cells	wild type HNF1alpha vs wild type HNF1beta	Store-operated calcium entry in HEK-293 cells	low level SOCE vs parental	0.003385472	0.098781162	-0.000932176	0.055690673	-0.190853018	-1.966351555	-3.410280954	0.049258009	0.00064896	0.005653891	3.55
GDS1479.0.1.txt	GDS715.6.9.txt	0	Carcinoma in situ lesions of the urinary bladder	normal urothelium vs superficial transitional cell carcinoma w/ surrounding carcinoma in situ lesion	Acute myeloid leukemia cell differentiation induced by various drugs	16-ketoestradiol vs 5-fluorouridine	0.010205414	0.230090118	0.003545982	0.173598256	0.549221994	2.342632462	3.143326574	0.019148237	0.001670394	0.005655538	3.55
GDS1067.0.2.txt	GDS715.3.17.txt	0	Plasma cell dyscrasias	monoclonal gammopathy of undetermined significance vs multiple myeloma	Acute myeloid leukemia cell differentiation induced by various drugs	erythro-9- vs acute myelogenous leukemia	0.001675178	0.188954423	-0.00117198	0.118629895	-0.395153557	-2.100129377	-3.321098591	0.035717458	0.000896639	0.005659122	3.55
GDS1067.0.2.txt	GDS715.12.17.txt	0	Plasma cell dyscrasias	monoclonal gammopathy of undetermined significance vs multiple myeloma	Acute myeloid leukemia cell differentiation induced by various drugs	5-fluorouracil vs acute myelogenous leukemia	0.001675178	0.188954423	-0.000795046	0.149832468	-0.459700331	-2.441729078	-3.062789336	0.01461711	0.002192845	0.005661541	3.56
GDS1618.0.1.txt	GDS1746.0.4.txt	0	Lymph node and tonsil comparison	tonsil vs lymph node	Primary epithelial cell cultures from prostate tumors	control culture vs Gleason score 7 tumor	0.002049528	0.124834911	0.004139008	0.057527541	0.210382108	1.668864729	3.585119352	0.095144206	0.000336924	0.005661833	3.56
GDS1479.1.2.txt	GDS715.2.5.txt	0	Carcinoma in situ lesions of the urinary bladder	superficial transitional cell carcinoma w/ surrounding carcinoma in situ lesion vs superficial transitional cell carcinoma w/o surrounding carcinoma in situ	Acute myeloid leukemia cell differentiation induced by various drugs	negative control vs sulmazole	-0.010651658	0.203107898	-0.004438762	0.13539153	0.435764569	2.197926473	3.251335803	0.027954347	0.001148642	0.005666527	3.56
GDS1284.5.8.txt	GDS715.10.20.txt	0	Multiple myeloma molecular classification	IA vs IIIB	Acute myeloid leukemia cell differentiation induced by various drugs	pergolide methanesulfonate vs monocyte	-0.004834069	0.160335334	0.007329339	0.082101003	-0.283749993	-1.739578649	-3.54538095	0.081933033	0.000392046	0.005667584	3.56
GDS1067.1.2.txt	GDS715.2.16.txt	0	Plasma cell dyscrasias	plasma cell leukemia vs multiple myeloma	Acute myeloid leukemia cell differentiation induced by various drugs	negative control vs acute promyelocytic leukemia	-0.002179201	0.144868173	-0.003300069	0.16517041	0.423568184	2.938860734	2.584411178	0.003294212	0.009754542	0.005668644	3.56
GDS1036.0.2.txt	GDS760.1.3.txt	0	Microglial cell response to interferon-gamma: time course	1 h vs 24 h	T-cell acute lymphoblastic leukemia and T-cell lymphoblastic lymphoma comparison	bone marrow vs T-cell lymphoblastic lymphoma	-0.001126168	0.065978397	0.000501419	0.077788747	0.19645099	2.994573478	2.518996359	0.002748289	0.011768985	0.005687229	3.57
GDS2039.0.1.txt	GDS858.2.7.txt	0	Endothelial cell morphogenesis (HG-U133A)	proliferation vs tubulogenesis	Mucoid and motile Pseudomonas aeruginosa infected lung epithelial cell comparison	FRD875 vs motile	-0.005635743	0.078658093	0.011503046	0.073024863	-0.205647471	-2.542799108	-2.973651832	0.010996843	0.002942789	0.005688707	3.57
GDS858.0.1.txt	GDS916.0.1.txt	0	Mucoid and motile Pseudomonas aeruginosa infected lung epithelial cell comparison	FRD1 vs FRD440	Ewing family tumor histogenetic origin	mock transfected vs EWS-FL1 transfected	0.004706735	0.052589878	0.000703204	0.064390781	0.162462071	2.999728144	2.51214327	0.002702207	0.012000033	0.005694434	3.58
GDS858.0.7.txt	GDS916.0.1.txt	0	Mucoid and motile Pseudomonas aeruginosa infected lung epithelial cell comparison	FRD1 vs motile	Ewing family tumor histogenetic origin	mock transfected vs EWS-FL1 transfected	0.004706735	0.052589878	0.000703204	0.064390781	0.162462071	2.999728144	2.51214327	0.002702207	0.012000033	0.005694434	3.58
GDS858.6.7.txt	GDS916.0.1.txt	0	Mucoid and motile Pseudomonas aeruginosa infected lung epithelial cell comparison	mucoid vs motile	Ewing family tumor histogenetic origin	mock transfected vs EWS-FL1 transfected	0.004706735	0.052589878	0.000703204	0.064390781	0.162462071	2.999728144	2.51214327	0.002702207	0.012000033	0.005694434	3.58
GDS1479.3.4.txt	GDS1630.0.1.txt	0	Carcinoma in situ lesions of the urinary bladder	muscle invasive carcinoma vs carcinoma in situ lesion	Immortalized endothelial cell line response to atorvastatin	primary vs immortalized	-0.008981183	0.194276831	0.00079115	0.19035405	-0.535626029	-2.710795943	-2.817997196	0.006712192	0.004832424	0.005695275	3.58
GDS715.1.3.txt	GDS785.2.3.txt	0	Acute myeloid leukemia cell differentiation induced by various drugs	positive control vs erythro-9-	CD4+ T cell differentiation (HG-133A)	intrathymic T progenitors vs single positive thymocytes	-0.00843498	0.07157226	0.005384797	0.10613141	-0.236559502	-3.187331545	-2.279667257	0.001435921	0.022627432	0.005700106	3.58
GDS1479.2.4.txt	GDS715.5.6.txt	0	Carcinoma in situ lesions of the urinary bladder	superficial transitional cell carcinoma w/o surrounding carcinoma in situ vs carcinoma in situ lesion	Acute myeloid leukemia cell differentiation induced by various drugs	sulmazole vs 16-ketoestradiol	-0.003600058	0.161776045	-0.000281242	0.105842007	0.346145471	2.161911736	3.273055036	0.030624975	0.001063917	0.005708103	3.58
GDS1050.1.3.txt	GDS1975.2.3.txt	0	Valproic acid effect on theca cells (HG-U133A)	polycystic ovary syndrome vs valproic acid	Gliomas of grades III and IV (HG-U133A)	anaplastic astrocytoma vs anaplastic mixed oligo-astrocytoma	-0.000434959	0.109081567	0.004581954	0.099510118	-0.285124297	-2.609875756	-2.911324555	0.009057509	0.003598999	0.005709463	3.59
GDS1663.2.3.txt	GDS715.1.14.txt	0	Expression data from different research centers	universal RNA vs kidney	Acute myeloid leukemia cell differentiation induced by various drugs	positive control vs R-	-0.000931033	0.154555658	-0.00422088	0.102985012	-0.339157545	-2.18838001	-3.252285525	0.028641932	0.00114481	0.005726217	3.60
GDS2055.11.12.txt	GDS914.0.3.txt	0	Skeletal muscle types (HG-U133A)	6 vs 7	Metabolic syndrome response to exercise intervention (HG-U133A)	0 h vs 14 d after exercise	0.002896785	0.060426102	0.001880508	0.046661332	0.146764625	2.380888985	3.105014579	0.017270917	0.001902696	0.005732478	3.60
GDS1479.2.4.txt	GDS715.5.16.txt	0	Carcinoma in situ lesions of the urinary bladder	superficial transitional cell carcinoma w/o surrounding carcinoma in situ vs carcinoma in situ lesion	Acute myeloid leukemia cell differentiation induced by various drugs	sulmazole vs acute promyelocytic leukemia	-0.003600058	0.161776045	-0.001667277	0.131287811	0.396164545	2.471098883	3.030226624	0.013469856	0.002443703	0.005737276	3.60
GDS1428.1.6.txt	GDS715.1.6.txt	0	Neutrophil response to Anaplasma phagocytophilum infection: time course	Staphylococcus aureus vs 0 h	Acute myeloid leukemia cell differentiation induced by various drugs	positive control vs 16-ketoestradiol	0.007219799	0.107087437	-0.00956616	0.10690848	-0.296647876	-2.837566033	-2.685303507	0.004545896	0.007246397	0.005739457	3.60
GDS1479.0.1.txt	GDS2113.3.6.txt	0	Carcinoma in situ lesions of the urinary bladder	normal urothelium vs superficial transitional cell carcinoma w/ surrounding carcinoma in situ lesion	Pheochromocytomas of various genetic origins	sporadic vs SDHB mutation	0.010205414	0.230090118	0.000587538	0.086078617	0.322060282	1.355359677	3.734641124	0.175302982	0.000187983	0.005740558	3.61
GDS1479.0.3.txt	GDS690.2.3.txt	0	Carcinoma in situ lesions of the urinary bladder	normal urothelium vs muscle invasive carcinoma	Intestinal epithelial cell immune response	control vs flagellin	0.011067078	0.216168868	0.007622836	0.188098032	0.563595708	2.556004639	2.955761237	0.010588173	0.003118985	0.005746682	3.61
GDS1376.0.1.txt	GDS1971.0.1.txt	0	Essential thrombocythemia	white blood cell vs platelet	Uncomplicated and complicated malaria: whole blood	healthy vs uncomplicated malaria	-0.009983154	0.17909388	0.00364364	0.102907168	0.350535827	2.013016761	3.370923467	0.044112865	0.000749167	0.005748729	3.61
GDS1362.0.2.txt	GDS558.2.3.txt	0	Ischemic and nonischemic cardiomyopathy comparison	non-failing heart vs ischemic cardiomyopathy	Myocardial remodeling in response to LVAD	ischemic vs non-ischemic	0.002749407	0.127686168	-0.005230449	0.119773204	-0.342487452	-2.703792149	-2.815796796	0.006855316	0.004865644	0.005775424	3.63
GDS1376.2.3.txt	GDS917.1.2.txt	0	Essential thrombocythemia	normal vs thrombocythemia	Whole blood RNA isolation and leukocyte RNA purification: comparison of methods	PAXgene vs leukocyte	-0.000594909	0.060668378	0.009697681	0.158243872	-0.223541191	-3.674835041	-1.473920409	0.000238003	0.140503005	0.005782747	3.63
GDS1284.5.8.txt	GDS715.12.17.txt	0	Multiple myeloma molecular classification	IA vs IIIB	Acute myeloid leukemia cell differentiation induced by various drugs	5-fluorouracil vs acute myelogenous leukemia	-0.004834069	0.160335334	-0.000795046	0.149832468	-0.429976124	-2.651580557	-2.864406385	0.008011598	0.004177916	0.005785481	3.63
GDS1447.0.1.txt	GDS395.2.5.txt	0	Bronchial epithelial cell response to vanadium and zinc	control vs vanadium	Biomaterial engineering	1 hour vs 8 hour	-0.000211835	0.051123937	-0.002598915	0.042093609	-0.128497002	-2.509297476	-2.990907362	0.012097158	0.002781499	0.00580071	3.64
GDS395.4.7.txt	GDS715.1.5.txt	0	Biomaterial engineering	4 hour vs 24 hour	Acute myeloid leukemia cell differentiation induced by various drugs	positive control vs sulmazole	0.004832902	0.081529204	-0.006935286	0.09616072	-0.24286736	-3.038178334	-2.453518165	0.002380129	0.014146642	0.005802658	3.64
GDS1321.8.9.txt	GDS686.3.4.txt	0	Barrett's metaplasia progression to adenocarcinoma	patient 6 vs patient 7	Store-operated calcium entry in HEK-293 cells	low level SOCE vs parental	0.002674351	0.054101978	-0.000932176	0.055690673	-0.150465873	-2.830584602	-2.685076126	0.004646301	0.00725133	0.005804469	3.65
GDS2057.3.4.txt	GDS715.4.17.txt	0	Androgen receptor modulator effect: time course (HG-U133A)	6 h vs 24 h	Acute myeloid leukemia cell differentiation induced by various drugs	a-methyl-L-p-tyrosine vs acute myelogenous leukemia	-0.003955944	0.13382879	3.02E-05	0.118896357	-0.348572725	-2.575057133	-2.931990069	0.010022353	0.003367976	0.005809909	3.65
GDS2039.0.1.txt	GDS2055.10.14.txt	0	Endothelial cell morphogenesis (HG-U133A)	proliferation vs tubulogenesis	Skeletal muscle types (HG-U133A)	5 vs 9	-0.005635743	0.078658093	-0.000914371	0.072122533	-0.210475198	-2.604175205	-2.905622103	0.009209566	0.00366524	0.005809929	3.65
GDS1362.0.1.txt	GDS1783.0.2.txt	0	Ischemic and nonischemic cardiomyopathy comparison	non-failing heart vs non-ischemic cardiomyopathy	Vascular smooth muscle response to voltage-dependent and store-operated calcium channel activation	control vs high potassium	0.009916288	0.176701968	0.007602473	0.177484498	0.497078336	2.756970138	2.757851352	0.005833967	0.005818264	0.00582611	3.66
GDS1321.0.2.txt	GDS760.1.3.txt	0	Barrett's metaplasia progression to adenocarcinoma	normal vs adenocarcinoma	T-cell acute lymphoblastic leukemia and T-cell lymphoblastic lymphoma comparison	bone marrow vs T-cell lymphoblastic lymphoma	0.001707281	0.065125387	0.000501419	0.077788747	0.196034475	2.983893143	2.513641931	0.002846063	0.011949169	0.005831645	3.66
GDS1479.0.3.txt	GDS1783.0.1.txt	0	Carcinoma in situ lesions of the urinary bladder	normal urothelium vs muscle invasive carcinoma	Vascular smooth muscle response to voltage-dependent and store-operated calcium channel activation	control vs thapsigargin	0.011067078	0.216168868	0.00875271	0.175690053	0.541772758	2.455051388	3.033865831	0.014086445	0.002414419	0.005831859	3.66
GDS1321.3.4.txt	GDS1663.4.5.txt	0	Barrett's metaplasia progression to adenocarcinoma	patient 1 vs patient 2	Expression data from different research centers	liver vs spleen	-0.001159343	0.046666729	0.003237946	0.0709781	0.152800624	3.299137765	2.107166537	0.000969824	0.035103142	0.005834711	3.66
GDS1064.2.5.txt	GDS715.17.20.txt	0	Acute myeloid leukemia subclasses	AML without maturation vs acute monoblastic/moncytic leukemia	Acute myeloid leukemia cell differentiation induced by various drugs	acute myelogenous leukemia vs monocyte	0.006960513	0.086718923	0.008866712	0.132326247	0.291371654	3.279689517	2.134912371	0.001039214	0.032768169	0.005835508	3.66
GDS1284.4.7.txt	GDS760.1.3.txt	0	Multiple myeloma molecular classification	TC5 vs IIIA	T-cell acute lymphoblastic leukemia and T-cell lymphoblastic lymphoma comparison	bone marrow vs T-cell lymphoblastic lymphoma	-0.003441752	0.038961539	0.000501419	0.077788747	-0.139587679	-3.494367308	-1.800891555	0.000475187	0.071719981	0.005837842	3.67
GDS1284.5.8.txt	GDS715.2.17.txt	0	Multiple myeloma molecular classification	IA vs IIIB	Acute myeloid leukemia cell differentiation induced by various drugs	negative control vs acute myelogenous leukemia	-0.004834069	0.160335334	-0.001611383	0.157739225	-0.441541779	-2.723714715	-2.788972728	0.006455222	0.005287551	0.005842287	3.67
GDS1775.0.1.txt	GDS715.15.19.txt	0	Major leukocyte types	eosinophil vs mast cell	Acute myeloid leukemia cell differentiation induced by various drugs	cyclazosin HCl vs neutrophil	-0.001117122	0.136964507	0.004037066	0.133889488	-0.371691347	-2.705622311	-2.806257748	0.006817653	0.005012059	0.005845552	3.67
GDS484.0.1.txt	GDS715.0.6.txt	0	Uterine fibroid and normal myometrial tissue	leiomyoma vs normal	Acute myeloid leukemia cell differentiation induced by various drugs	none vs 16-ketoestradiol	0.007135977	0.071360774	-0.006452501	0.090077824	-0.216429983	-3.132897082	-2.331067417	0.001730902	0.019749809	0.005846792	3.67
GDS1067.1.2.txt	GDS715.16.18.txt	0	Plasma cell dyscrasias	plasma cell leukemia vs multiple myeloma	Acute myeloid leukemia cell differentiation induced by various drugs	acute promyelocytic leukemia vs HL-60 cell line	-0.002179201	0.144868173	0.004186717	0.167206005	-0.426365665	-2.928085967	-2.574981583	0.003410558	0.010024542	0.00584716	3.67
GDS1220.2.4.txt	GDS715.5.19.txt	0	Malignant pleural mesothelioma	mesothelial cell line vs lung	Acute myeloid leukemia cell differentiation induced by various drugs	sulmazole vs neutrophil	-0.003135269	0.182558587	0.004894949	0.13147916	0.418786123	2.311156093	3.147960274	0.020824231	0.00164414	0.005851321	3.67
GDS1064.0.4.txt	GDS715.3.17.txt	0	Acute myeloid leukemia subclasses	APL with translocation vs acute myelomonocytic leukemia	Acute myeloid leukemia cell differentiation induced by various drugs	erythro-9- vs acute myelogenous leukemia	-0.001120805	0.087203961	-0.00117198	0.118629895	0.273248868	3.146298295	2.313252051	0.001653513	0.020708786	0.005851687	3.67
GDS1479.1.4.txt	GDS715.2.6.txt	0	Carcinoma in situ lesions of the urinary bladder	superficial transitional cell carcinoma w/ surrounding carcinoma in situ lesion vs carcinoma in situ lesion	Acute myeloid leukemia cell differentiation induced by various drugs	negative control vs 16-ketoestradiol	-0.009145987	0.219809034	-0.003341025	0.165430994	0.510516117	2.364152617	3.106172121	0.018071366	0.001895263	0.00585235	3.68
GDS1428.1.5.txt	GDS715.1.6.txt	0	Neutrophil response to Anaplasma phagocytophilum infection: time course	Staphylococcus aureus vs Anaplasma phagocytophilum	Acute myeloid leukemia cell differentiation induced by various drugs	positive control vs 16-ketoestradiol	0.007063737	0.10506643	-0.00956616	0.10690848	-0.293082658	-2.856729742	-2.651955196	0.004280303	0.008002715	0.005852696	3.68
GDS1250.0.1.txt	GDS462.0.1.txt	0	Atypical ductal hyperplasia and breast cancer	ADH with no breast cancer vs ADH with breast cancer	Heart failure and left ventricular assist device support	before LVAD support vs post LVAD support	0.005102381	0.064160167	-0.000430967	0.044916316	-0.1422917	-2.297283313	-3.158334134	0.021602616	0.001586736	0.005854711	3.68
GDS1284.5.8.txt	GDS715.11.17.txt	0	Multiple myeloma molecular classification	IA vs IIIB	Acute myeloid leukemia cell differentiation induced by various drugs	scopolamine methyl bromide vs acute myelogenous leukemia	-0.004834069	0.160335334	-0.000524601	0.135560379	-0.406010333	-2.502107636	-2.991181757	0.012345637	0.002779001	0.005857349	3.68
GDS1064.3.5.txt	GDS715.11.15.txt	0	Acute myeloid leukemia subclasses	AML with maturation vs acute monoblastic/moncytic leukemia	Acute myeloid leukemia cell differentiation induced by various drugs	scopolamine methyl bromide vs cyclazosin HCl	0.009659102	0.090822656	0.003522782	0.057122992	0.194600326	2.036289542	3.345019887	0.041721285	0.000822766	0.005858913	3.68
GDS1428.4.6.txt	GDS715.5.7.txt	0	Neutrophil response to Anaplasma phagocytophilum infection: time course	heat-killed Anaplasma phagocytophilum vs 0 h	Acute myeloid leukemia cell differentiation induced by various drugs	sulmazole vs 4,5-dianilinophthalimide	0.001832197	0.034174505	0.000437771	0.092070372	0.128536936	3.707580771	1.391318006	0.000209249	0.164129004	0.005860357	3.68
GDS1220.2.4.txt	GDS715.10.19.txt	0	Malignant pleural mesothelioma	mesothelial cell line vs lung	Acute myeloid leukemia cell differentiation induced by various drugs	pergolide methanesulfonate vs neutrophil	-0.003135269	0.182558587	0.003935068	0.14330654	0.440926363	2.432433543	3.049346496	0.014997743	0.002293399	0.005864794	3.68
GDS1373.1.3.txt	GDS483.1.2.txt	0	Peroxisome proliferator-activated receptor subtype activation effect on liver cell	PPAR beta delta vs PPAR gamma 2	DACH1-responsive genes	18 hour vs 36 hour	0.001467365	0.03429111	-0.001926485	0.061950639	0.11827852	3.406455902	1.940335199	0.000658122	0.052338966	0.005869021	3.69
GDS1975.1.2.txt	GDS834.3.4.txt	0	Gliomas of grades III and IV (HG-U133A)	grade IV glioma vs anaplastic astrocytoma	Sindbis virus-induced cell death	resistant cells vs sensitive cells	-0.003302791	0.089602042	-0.00183952	0.075873926	0.223243772	2.528363842	2.966543376	0.011459553	0.003011679	0.005874734	3.69
GDS1428.6.12.txt	GDS715.5.7.txt	0	Neutrophil response to Anaplasma phagocytophilum infection: time course	0 h vs 24 h	Acute myeloid leukemia cell differentiation induced by various drugs	sulmazole vs 4,5-dianilinophthalimide	-0.005065072	0.0493677	0.000437771	0.092070372	-0.174454952	-3.431188386	-1.89955487	0.000600943	0.057491553	0.005877852	3.69
GDS1503.3.4.txt	GDS1637.0.1.txt	0	Hutchinson-Gilford progeria syndrome: fibroblast (HG-U133A)	GM0316B vs GMO8398C	Oncogene-induced sensescence in vitro model	senescence induced vs senescence bypassed	-0.002886732	0.044779978	-0.008855325	0.078534886	0.147967955	3.368797741	1.996861391	0.000754968	0.045840244	0.005882851	3.69
GDS715.8.17.txt	GDS760.0.4.txt	0	Acute myeloid leukemia cell differentiation induced by various drugs	1,10-phenanthroline vs acute myelogenous leukemia	T-cell acute lymphoblastic leukemia and T-cell lymphoblastic lymphoma comparison	lymphoid vs B-precursor acute lymphoblastic leukemia	0.000360348	0.088861973	-0.001153758	0.101071616	0.259692305	2.918368208	2.580804312	0.003518686	0.009857045	0.0058893	3.70
GDS715.8.17.txt	GDS760.3.4.txt	0	Acute myeloid leukemia cell differentiation induced by various drugs	1,10-phenanthroline vs acute myelogenous leukemia	T-cell acute lymphoblastic leukemia and T-cell lymphoblastic lymphoma comparison	T-cell lymphoblastic lymphoma vs B-precursor acute lymphoblastic leukemia	0.000360348	0.088861973	-0.001153758	0.101071616	0.259692305	2.918368208	2.580804312	0.003518686	0.009857045	0.0058893	3.70
GDS1479.1.2.txt	GDS395.7.8.txt	0	Carcinoma in situ lesions of the urinary bladder	superficial transitional cell carcinoma w/ surrounding carcinoma in situ lesion vs superficial transitional cell carcinoma w/o surrounding carcinoma in situ	Biomaterial engineering	24 hour vs 48 hour	-0.010651658	0.203107898	-0.015533822	0.199672442	0.541405085	2.718046649	2.789262768	0.006566856	0.005282819	0.00588995	3.70
GDS1479.0.2.txt	GDS715.2.16.txt	0	Carcinoma in situ lesions of the urinary bladder	normal urothelium vs superficial transitional cell carcinoma w/o surrounding carcinoma in situ	Acute myeloid leukemia cell differentiation induced by various drugs	negative control vs acute promyelocytic leukemia	0.006248452	0.195714047	-0.003300069	0.16517041	-0.491121954	-2.541311746	-2.953445993	0.011043743	0.003142474	0.005891068	3.70
GDS1975.1.2.txt	GDS505.0.1.txt	0	Gliomas of grades III and IV (HG-U133A)	grade IV glioma vs anaplastic astrocytoma	Renal clear cell carcinoma (HG-U133A)	RCC vs normal	-0.003302791	0.089602042	-0.007760051	0.061019586	0.190645292	2.164549814	3.25150262	0.030422174	0.001147967	0.005909625	3.71
GDS1284.5.8.txt	GDS715.13.17.txt	0	Multiple myeloma molecular classification	IA vs IIIB	Acute myeloid leukemia cell differentiation induced by various drugs	8- vs acute myelogenous leukemia	-0.004834069	0.160335334	-0.00121421	0.158020043	-0.441134746	-2.721176082	-2.783954041	0.006505011	0.005370063	0.005910357	3.71
GDS1503.4.5.txt	GDS395.5.7.txt	0	Hutchinson-Gilford progeria syndrome: fibroblast (HG-U133A)	GMO8398C vs AG10750	Biomaterial engineering	8 hour vs 24 hour	0.00369399	0.044797807	0.003987633	0.081250218	0.157526366	3.433926455	1.889702413	0.000594905	0.058797781	0.005914314	3.71
GDS1479.1.4.txt	GDS1783.0.2.txt	0	Carcinoma in situ lesions of the urinary bladder	superficial transitional cell carcinoma w/ surrounding carcinoma in situ lesion vs carcinoma in situ lesion	Vascular smooth muscle response to voltage-dependent and store-operated calcium channel activation	control vs high potassium	-0.009145987	0.219809034	0.007602473	0.177484498	-0.53708601	-2.401812214	-3.068935536	0.016314083	0.002148229	0.005919999	3.72
GDS1284.4.8.txt	GDS715.2.20.txt	0	Multiple myeloma molecular classification	TC5 vs IIIB	Acute myeloid leukemia cell differentiation induced by various drugs	negative control vs monocyte	-0.010227803	0.069585807	0.008189229	0.079375997	-0.205685136	-2.808867812	-2.694446325	0.004971606	0.007050568	0.005920527	3.72
GDS1549.3.4.txt	GDS715.1.13.txt	0	Estrogen effect on estrogen receptor alpha positive breast cancer cell lines	control vs estradiol	Acute myeloid leukemia cell differentiation induced by various drugs	positive control vs 8-	-0.00310592	0.151552599	-0.004426318	0.136654622	0.39122533	2.601943174	2.895267212	0.009269723	0.003788358	0.005925962	3.72
GDS1209.0.2.txt	GDS505.0.1.txt	0	Sarcoma and hypoxia	normal vs fibrosarcoma	Renal clear cell carcinoma (HG-U133A)	RCC vs normal	0.002745484	0.148786178	-0.007760051	0.061019586	-0.228698549	-1.555547946	-3.620780034	0.119815621	0.000293716	0.005932265	3.73
GDS1479.0.1.txt	GDS2113.0.1.txt	0	Carcinoma in situ lesions of the urinary bladder	normal urothelium vs superficial transitional cell carcinoma w/ surrounding carcinoma in situ lesion	Pheochromocytomas of various genetic origins	adrenal pheochromocytoma vs extra-adrenal pheochromocytoma	0.010205414	0.230090118	0.001803032	0.084562062	0.316912698	1.332987642	3.726371619	0.182535857	0.000194256	0.005954721	3.74
GDS1362.1.2.txt	GDS2191.0.1.txt	0	Ischemic and nonischemic cardiomyopathy comparison	non-ischemic cardiomyopathy vs ischemic cardiomyopathy	Bipolar disorder: orbitofrontal cortex	control vs bipolar disorder	-0.011737125	0.139768404	-0.008255899	0.143079019	0.378786979	2.79408001	2.705098767	0.005204761	0.00682841	0.005961563	3.74
GDS1775.1.3.txt	GDS715.0.2.txt	0	Major leukocyte types	mast cell vs neutrophil	Acute myeloid leukemia cell differentiation induced by various drugs	none vs negative control	0.005687314	0.169155001	-0.002706778	0.138802827	-0.416863315	-2.498008495	-2.983775945	0.012489321	0.002847151	0.005963135	3.74
GDS1284.3.8.txt	GDS715.0.11.txt	0	Multiple myeloma molecular classification	TC4 vs IIIB	Acute myeloid leukemia cell differentiation induced by various drugs	none vs scopolamine methyl bromide	-0.006213196	0.091903849	-0.004530833	0.103428942	0.261773227	2.915943399	2.574753771	0.003546147	0.010031145	0.005964219	3.75
GDS1321.4.8.txt	GDS1499.2.4.txt	0	Barrett's metaplasia progression to adenocarcinoma	patient 2 vs patient 6	Hepatocyte nuclear factor 1beta mutant overexpression effect on embryonic kidney cells	wild type HNF1alpha vs HNF1beta A263insGG mutant	-0.001317669	0.050650573	0.001996276	0.09164893	-0.174011634	-3.409516531	-1.920457893	0.000650781	0.054800085	0.00597184	3.75
GDS1321.6.9.txt	GDS686.3.4.txt	0	Barrett's metaplasia progression to adenocarcinoma	patient 4 vs patient 7	Store-operated calcium entry in HEK-293 cells	low level SOCE vs parental	0.001816753	0.095154829	-0.000932176	0.055690673	-0.187989736	-1.994712088	-3.358866909	0.046074294	0.000782628	0.006004917	3.77
GDS1549.3.4.txt	GDS2367.1.2.txt	0	Estrogen effect on estrogen receptor alpha positive breast cancer cell lines	control vs estradiol	Tamoxifen effect on breast cancer cell line expressing estrogen receptor alpha and beta	estradiol vs tamoxifen	-0.00310592	0.151552599	0.003143914	0.049133623	-0.182852732	-1.186035826	-3.785526783	0.235608148	0.000153383	0.006011519	3.78
[truncated: 29,811 more rows]
